# Supplementary material for: A Preplanned Multi‐Stage Platform Trial for Discovering Multiple Superior Treatments With Control of FWER and Power
Source: Biom J. 2024 Dec 22;67(1):e70025. doi: 10.1002/bimj.70025 (PMC11664203; doi:10.1002/bimj.70025)
Supplement: Supplementary file 1 — Supporting Information [file BIMJ-67-e70025-s001.zip]

Archive with 93 entries (91 files):
- Code supplement/
- Code supplement/ExpectedPW2S3A.RData
- Code supplement/ExpectedPW2S4A.RData
- Code supplement/ExpectedPW3S3A.RData
- Code supplement/ExpectedPW3S4A.RData
- Code supplement/ExpectedTP2S3A.RData
- Code supplement/ExpectedTP2S4A.RData
- Code supplement/ExpectedTP3S3A.RData
- Code supplement/ExpectedTP3S4A.RData
- Code supplement/maxeachrunPWP.RData
- Code supplement/maxeachrunTP.RData
- Code supplement/pcESSPW1S3A.RData
- Code supplement/pcESSPW1S4A.RData
- Code supplement/pcESSPW2S3A.RData
- Code supplement/pcESSPW2S4A.RData
- Code supplement/pcESSPW3S3A.RData
- Code supplement/pcESSPW3S4A.RData
- Code supplement/pcESSTP1S3A.RData
- Code supplement/pcESSTP1S4A.RData
- Code supplement/pcESSTP2S3A.RData
- Code supplement/pcESSTP2S4A.RData
- Code supplement/pcESSTP3S3A.RData
- Code supplement/pcESSTP3S4A.RData
- Code supplement/Table3.R
- Code supplement/Table1.R
- Code supplement/Table1.RData
- Code supplement/Table2.R
- Code supplement/Table2.RData
- Code supplement/SamplesizesepateTPFWER.RData
- Code supplement/All plots.R
- Code supplement/ESSeachrunPWPall200.RData
- Code supplement/ESSeachrunPWPall200non0.RData
- Code supplement/ESSeachrunTPall200.RData
- Code supplement/ESSeachrunTPall200non0.RData
- Code supplement/maxeachrunPWP200.RData
- Code supplement/maxeachrunTP200.RData
- Code supplement/ResultsPWPdifadding200.RData
- Code supplement/ResultsTPdifadding200.RData
- Code supplement/SamplesizesepatePWP.RData
- Code supplement/SamplesizesepatePWPFWER.RData
- Code supplement/SamplesizesepateTP.RData
- Code supplement/Read me.txt
- Code supplement/Fig1b.pdf
- Code supplement/Fig2b.pdf
- Code supplement/Fig1a.pdf
- Code supplement/Fig2a.pdf
- Code supplement/Fig3a.pdf
- Code supplement/Fig3b.pdf
- Code supplement/All plots SI.R
- Code supplement/SIFig1a.pdf
- Code supplement/SIFig1b.pdf
- Code supplement/SIFig1c.pdf
- Code supplement/SIFig1d.pdf
- Code supplement/SIFig2a.pdf
- Code supplement/SIFig2b.pdf
- Code supplement/SIFig2c.pdf
- Code supplement/SIFig2d.pdf
- Code supplement/SITableS7.R
- Code supplement/po0halfwaydesignPWP.RData
- Code supplement/po0halfwaydesignTP.RData
- Code supplement/SITableS6.R
- Code supplement/OBF0halfwaydesignPWP.RData
- Code supplement/obf0halfwaydesignTP.RData
- Code supplement/SITableS8.R
- Code supplement/ubtrihalfwaydesignPWP.RData
- Code supplement/ubtrihalfwaydesignTP.RData
- Code supplement/SITableS9.R
- Code supplement/ubobf0halfwaydesignPWP.RData
- Code supplement/ubobf0halfwaydesignTP.RData
- Code supplement/SITableS10.R
- Code supplement/ubpo0halfwaydesignTP.RData
- Code supplement/ubpo0halfwaydesignPWP.RData
- Code supplement/halfwaydesignTP.RData
- Code supplement/halfwaydesignPWP.RData
- Code supplement/Master.R
- Code supplement/SITableS5.R
- Code supplement/TableS10.RData
- Code supplement/TableS9.RData
- Code supplement/TableS8.RData
- Code supplement/TableS7.RData
- Code supplement/TableS6.RData
- Code supplement/TableS5.RData
- Code supplement/Table3/
- Code supplement/Table3/Part1a.R
- Code supplement/Table3/Part3PWP.R
- Code supplement/Table3/Part3CP.R
- Code supplement/Table3/Part4.R
- Code supplement/Table3/Part1bPWP.R
- Code supplement/Table3/Part1bCP.R
- Code supplement/Table3/Part2CP.R
- Code supplement/Table3/Part2PWP.R
- Code supplement/Table3/Read me - Table 3.txt
- Code supplement/.Rhistory
