# Supplementary material for: A Preplanned Multi‐Stage Platform Trial for Discovering Multiple Superior Treatments With Control of FWER and Power
Source: Biom J. 2024 Dec 22;67(1):e70025. doi: 10.1002/bimj.70025 (PMC11664203; doi:10.1002/bimj.70025)
Supplement: Supplementary file 1 — Supporting Information [file BIMJ-67-e70025-s001.zip › Code supplement/Table3.R]

#locale:
#  [1] LC_COLLATE=English_United Kingdom.utf8  LC_CTYPE=English_United Kingdom.utf8   
#[3] LC_MONETARY=English_United Kingdom.utf8 LC_NUMERIC=C                           
#[5] LC_TIME=English_United Kingdom.utf8    
#
#time zone: America/New_York
#tzcode source: internal

#attached base packages:
#  [1] stats     graphics  grDevices utils     datasets  methods   base     

#loaded via a namespace (and not attached):
#  [1] compiler_4.4.0 tools_4.4.0  
#
Table3=function(){
kequalkstarPWpower=function(r,gAandS1,gAandS2) #the given AandS1 against the given AandS2
{
  rkj=r[gAandS1[2]]
  rkjstar=r[gAandS2[2]]
  
  #print("rkj")
  #print(rkj)
  
  rk=0 #not needed anymoreWA[gAandS1[1]]
  r0kj=rkj+rk
  r0kjstar=rkjstar+rk
  
  
  
  part1= (             
    sqrt((rkj)^-1 + (r0kj-rk)^-1)*sqrt((rkjstar)^-1 + (r0kjstar-rk)^-1)    
  )^-1
  
  
  part2op1= ( (rkj)^-1 + (r0kj-rk)^-1) #assuming jstar<j
  
  part2op2= ( (rkjstar)^-1 + (r0kjstar-rk)^-1) #assuming j<jstar
  
  #print("part1")
  #print(part1)
  
  ans=part1*min(part2op1,part2op2)
  #print("ans")
  #print(ans)
  
  return(ans)
}

correlationmatrixPW=function(r)
{
  
  S=length(r)
  #rowandcol=prod(dim(r)) #how large we need #not think I need it anymore
  Cormatrix=matrix(NA,nrow = S,ncol=S)
  
  AandS1=AandS2=cbind(1,rep(1:S)) #Arm and Stage matrix
  
  for(i in 1:S) #i does each row
  {
    for(istar in 1:S) #istar does each column
    {
      gAandS1=AandS1[i,]
      #print("gAandS1")
      #print(gAandS1)
      gAandS2=AandS2[istar,]
      #print(AandS2)
      #print(gAandS2)
      if(gAandS1[1]==gAandS2[1])
      {
        Cormatrix[i,istar]=kequalkstarPWpower(r,gAandS1,gAandS2)
        #this is always true
      }
      
    }
    
  } 
  
  return(Cormatrix)
}

boundsforPWpower=function(U,L,S)
{
  boundL=vector(mode="list",length = S)
  boundU=vector(mode="list",length = S)
  
  
  for(i in 1:S)
  {
    boundL[[i]]=c(L[0:(i-1)],U[(i)])
    boundU[[i]]=c(U[0:(i-1)],Inf)
  }
  
  
  return(list("boundL"=boundL,"boundU"=boundU))
}

meanforPWpower=function(n,theta,sd)
{
  #print(sd)
  means=sqrt(n)*theta/(sd*sqrt(2))
  return(means)
}

pairwisepowereveryarm=function(r,n,theta,sd,L,U)
{
  S=length(r)
  PWpowerbits=rep(NA,S)
  CM=correlationmatrixPW(r)
  meangivens=meanforPWpower(n=n,theta=theta,sd=sd)
  Boundsgivenruns=boundsforPWpower(U,L,S)
  #print("Boundsgivenruns")
  #print(Boundsgivenruns)
  Ugivens=Boundsgivenruns$boundU
  Lgivens=Boundsgivenruns$boundL
  
  
  for(i in 1:S)
  {
    Uneeded=Ugivens[[i]]
    Lneeded=Lgivens[[i]]
    #print("Lneeded")
    #print(Lneeded)
    CMneeded=CM[1:i,1:i]
    meanneeded=meangivens[1:i]
    if(i==1)
    {
      set.seed(1)
      PWpowerbits[i]=pmvnorm(lower=Lneeded , upper = Uneeded  ,mean = meanneeded, sigma = CMneeded)
      
    }
    else
    {
      set.seed(1)
      PWpowerbits[i]=pmvnorm(lower=Lneeded , upper = Uneeded  ,mean = meanneeded, corr = CMneeded)
    }
  }
  PWpower=sum(PWpowerbits)
  return(PWpower)
}


# now looking at finding n in the case where WA is stating how many after you add the treatment

#FWER functions needed
tri=function(rf) 
{
  rfNA=rf[!is.na(rf)]
  MrfNA=max(rfNA)
  LrfNA=length(rfNA)
  rfNA1=rfNA[1]
  rfNAa1=rfNA/rfNA1
  MrfNAa1=MrfNA/rfNA1
  UfNA=1*(1+rfNAa1/MrfNAa1)/sqrt(rfNAa1)
  LfNA=-1*(1-3*rfNAa1/MrfNAa1)/sqrt(rfNAa1)
  
  NNA=length(rf)-LrfNA #number of NA needed
  Uf=c(UfNA,rep(NA,NNA))
  Lf=c(LfNA,rep(NA,NNA))
  
  return(list("U"=Uf,"L"=Lf))  
}


Boundfinder=function(r,WA,amax,alpha,tol,sd)
{
  bondshapewanted=tri(r) #need to make these functions and change this for the differnt ones
  S=length(r)
  cFWER=-Inf#current FWER
  ua=2*amax
  la=0
  ca=(ua+la)/2
  while( cFWER>(alpha) | cFWER<(alpha-tol) )
  {
    if(cFWER>(alpha))
    {
      ua=ua
      la=ca
      ca=(ua+la)/2
      cU=ca*bondshapewanted$U
      cL=ca*bondshapewanted$L
      cFWER=pairwisepowereveryarm(r=r,n=r,theta=rep(0,S),sd=sd,L=cL,U=cU)
      
    }
    
    if(cFWER<(alpha))
    {
      ua=ca
      la=la
      ca=(ua+la)/2
      
      cU=ca*bondshapewanted$U
      
      cL=ca*bondshapewanted$L
      cFWER=pairwisepowereveryarm(r=r,n=r,theta=rep(0,S),sd=sd,L=cL,U=cU)
      
    }
  }
  U=ca*bondshapewanted$U
  L=ca*bondshapewanted$L
  return(list("L"=L,"U"=U))
}

####

simplenfinderPWpower=function(r,theta,sd,amax,nmax,alpha,beta,tol) #finds it when everystarts at ones
{
  #WA=rep(0,dim(r)[1]) #not sure if I ever use this
  simplebounds=Boundfinder(r,WA,amax,alpha,tol,sd)
  L=simplebounds$L
  U=simplebounds$U
  r=r #/GCF(r)#first step is to reduce r to its simplest form #have not bothered with this
  cPWpower=Inf #current PW
  un=2*nmax
  ln=0
  cn=(un+ln)/2
  
  while( cPWpower>(1-beta+tol) | cPWpower<(1-beta) )
  {
    if(cPWpower>(1-beta))
    {
      un=cn
      ln=ln
      cn=(un+ln)/2
      testn=cn*r #as it the same for every row in the code
      
      cPWpower=pairwisepowereveryarm(r=r,n=testn,theta=theta,sd=sd,L=L,U=U)
      #print(cPWpower)
    }
    if(cPWpower<(1-beta))
    {
      un=un
      ln=cn
      cn=(un+ln)/2
      testn=cn*r #as it the same for every row in the code
      cPWpower=pairwisepowereveryarm(r=r,n=testn,theta=theta,sd=sd,L=L,U=U)
      #print(cPWpower)
    }
    
  }
  #print(testn)
  n=ceiling(cn)*r
  cPWpower=pairwisepowereveryarm(r=r,n=n,theta=theta,sd=sd,L=L,U=U)
  #print(cPWpower)
  return(list("n"=n,"U"=U,"L"=L))
}


# PW power designs (orginally this only need onces as the alpha and power where the same)
# 3arm 
alpha3=1-(1-0.05)^(1/3)
#1 stage
r=c(1)
PWST1S=simplenfinderPWpower(r=r,theta = -log(0.69),sd = 1,amax = 250,nmax = 1000,alpha = alpha3,beta = 0.2,tol = 0.00001) #pairwise power sepate trials 1 stage

#so the sample size for full separate is
PWST1S$n[1]
2*(3*(PWST1S$n[1])) # same number on control and active treatment

#2 stage
r=c(1,2)
PWST2S=simplenfinderPWpower(r=r,theta = -log(0.69),sd = 1,amax = 250,nmax = 1000,alpha = alpha3,beta = 0.2,tol = 0.00001)

#so the sample size for full separate is
PWST2S$n[1]
2*(3*(PWST2S$n[2])) # same number on control and active treatment


#3 stage
r=c(1,2,3)
PWST3S=simplenfinderPWpower(r=r,theta = -log(0.69),sd = 1,amax = 250,nmax = 1000,alpha = alpha3,beta = 0.2,tol = 0.00001)

#so the sample size for full separate is
PWST3S$n[1]
2*(3*(PWST3S$n[3])) # same number on control and active treatment


#4arm 
alpha4=1-(1-0.05)^(1/4)


#1 stage
r=c(1)
PWST1S4=simplenfinderPWpower(r=r,theta = -log(0.69),sd = 1,amax = 250,nmax = 1000,alpha = alpha4,beta = 0.2,tol = 0.00001) #pairwise power sepate trials 1 stage

#so the sample size for full separate is
PWST1S4$n[1]
2*(4*(PWST1S4$n[1])) # same number on control and active treatment

#2 stage
r=c(1,2)
PWST2S4=simplenfinderPWpower(r=r,theta = -log(0.69),sd = 1,amax = 250,nmax = 1000,alpha = alpha4,beta = 0.2,tol = 0.00001)

#so the sample size for full separate is
PWST2S4$n[1]
2*(4*(PWST2S4$n[2])) # same number on control and active treatment


#3 stage
r=c(1,2,3)
PWST3S4=simplenfinderPWpower(r=r,theta = -log(0.69),sd = 1,amax = 250,nmax = 1000,alpha = alpha4,beta = 0.2,tol = 0.00001)

#so the sample size for full separate is
PWST3S4$n[1]
2*(4*(PWST3S4$n[3])) # same number on control and active treatment


#PWST=list("PWST1S"=PWST1S,"PWST2S"=PWST2S,"PWST3S"=PWST3S)
#save(PWST,file = "pairwiseseptrials.RData")

# TP power designs
#1 stage
r=c(1)
beta= 1-(1-0.2)^(1/3)
alpha3=1-(1-0.05)^(1/3)

TPST1S3A=simplenfinderPWpower(r=r,theta = -log(0.69),sd = 1,amax = 250,nmax = 1000,alpha = alpha3,beta = beta,tol = 0.00001) #total power sepate trials 1 stage 3 arm

#so the sample size for full separate is
TPST1S3A$n[1]
2*(3*(TPST1S3A$n[1])) # same number on control and active treatment

#2 stage
r=c(1,2)
TPST2S3A=simplenfinderPWpower(r=r,theta = -log(0.69),sd = 1,amax = 250,nmax = 1000,alpha = alpha3,beta = beta,tol = 0.00001)

#so the sample size for full separate is
TPST2S3A$n[1]
2*(3*(TPST2S3A$n[2])) # same number on control and active treatment


#3 stage
r=c(1,2,3)
TPST3S3A=simplenfinderPWpower(r=r,theta = -log(0.69),sd = 1,amax = 250,nmax = 1000,alpha = alpha3,beta = beta,tol = 0.00001)

#so the sample size for full separate is
TPST3S3A$n[1]
2*(3*(TPST3S3A$n[3])) # same number on control and active treatment


#4 arm
#1 stage
r=c(1)
beta= 1-(1-0.2)^(1/4)

TPST1S4A=simplenfinderPWpower(r=r,theta = -log(0.69),sd = 1,amax = 250,nmax = 1000,alpha = alpha4,beta = beta,tol = 0.00001) #total power sepate trials 1 stage 3 arm

#so the sample size for full separate is
TPST1S4A$n[1]
2*(4*(TPST1S4A$n[1])) # same number on control and active treatment

#2 stage
r=c(1,2)
TPST2S4A=simplenfinderPWpower(r=r,theta = -log(0.69),sd = 1,amax = 250,nmax = 1000,alpha = alpha4,beta = beta,tol = 0.00001)

#so the sample size for full separate is
TPST2S4A$n[1]
2*(4*(TPST2S4A$n[2])) # same number on control and active treatment

#3 stage
r=c(1,2,3)
TPST3S4A=simplenfinderPWpower(r=r,theta = -log(0.69),sd = 1,amax = 250,nmax = 1000,alpha = alpha4,beta = beta,tol = 0.00001)

#so the sample size for full separate is
TPST3S4A$n[1]
2*(4*(TPST3S4A$n[3])) # same number on control and active treatment
#TPST=list("TPST1S3A"=TPST1S3A,"TPST2S3A"=TPST2S3A,"TPST3S3A"=TPST3S3A,
#          "TPST1S4A"=TPST1S4A,"TPST2S4A"=TPST2S4A,"TPST3S4A"=TPST3S4A)
#save(TPST,file = "totalpowerseptrials.RData")

#looking at 3 arm 1 stage
load("maxeachrunPWP.RData")
load("pcESSPW1S3A.RData")


nopointmax=min(which(pcESSPW1S3A$C1<=maxeachrunPWP$maxeachrunPWP1S3A))-1


row1=list(3,1,pcESSPW1S3A$C2/6,pcESSPW1S3A$C2,c(min(maxeachrunPWP$maxeachrunPWP1S3A)/4,PWST1S$n[1])
          ,c(min(maxeachrunPWP$maxeachrunPWP1S3A),2*(3*(PWST1S$n[1]))),nopointmax,
          nopointmax,nopointmax,nopointmax,nopointmax)

#looking at 3 arm 2 stage
load("maxeachrunPWP.RData")
load("ExpectedPW2S3A.RData")
load("pcESSPW2S3A.RData")


nopointmax=min(which(pcESSPW2S3A$C1<=maxeachrunPWP$maxeachrunPWP2S3A))-1

nopointC2=min(which(pcESSPW2S3A$C2<=ExpectedPW2S3A$C2))-1
nopointC3=min(which(pcESSPW2S3A$C3<=ExpectedPW2S3A$C3))-1
nopointC4=min(which(pcESSPW2S3A$C4<=ExpectedPW2S3A$C4))-1
nopointC5=min(which(pcESSPW2S3A$C5<=ExpectedPW2S3A$C5))-1

row2=list(3,2,pcESSPW2S3A$C1/(6*2),pcESSPW2S3A$C1,
          c(min(maxeachrunPWP$maxeachrunPWP2S3A)/(4*2),PWST2S$n[1])
          ,c(min(maxeachrunPWP$maxeachrunPWP2S3A),PWST2S$n[1]*12),
          nopointmax,
          nopointC2,nopointC3,nopointC4,nopointC5)

#looking at 3 arm 3 stage
load("maxeachrunPWP.RData")
load("ExpectedPW3S3A.RData")
load("pcESSPW3S3A.RData")


nopointmax=min(which(pcESSPW3S3A$C1<=maxeachrunPWP$maxeachrunPWP3S3A))-1

nopointC2=min(which(pcESSPW3S3A$C2<=ExpectedPW3S3A$C2))-1
nopointC3=min(which(pcESSPW3S3A$C3<=ExpectedPW3S3A$C3))-1
nopointC4=min(which(pcESSPW3S3A$C4<=ExpectedPW3S3A$C4))-1
nopointC5=min(which(pcESSPW3S3A$C5<=ExpectedPW3S3A$C5))-1


row3=list(3,3,pcESSPW3S3A$C1/(6*3),pcESSPW3S3A$C1,
          c(min(maxeachrunPWP$maxeachrunPWP3S3A)/(4*3),PWST3S$n[1])
          ,c(min(maxeachrunPWP$maxeachrunPWP3S3A),PWST3S$n[1]*18),
          nopointmax,
          nopointC2,nopointC3,nopointC4,nopointC5)

#looking at 4 arm 1 stage
load("maxeachrunPWP.RData")
load("pcESSPW1S4A.RData")


nopointmax=min(which(pcESSPW1S4A$C1<=maxeachrunPWP$maxeachrunPWP1S4A))-1


row4=list(4,1,pcESSPW1S4A$C2/8,pcESSPW1S4A$C2,c(min(maxeachrunPWP$maxeachrunPWP1S4A)/5,PWST1S4$n[1])
          ,c(min(maxeachrunPWP$maxeachrunPWP1S4A),2*(4*(PWST1S4$n[1]))),nopointmax,
          nopointmax,nopointmax,nopointmax,nopointmax)


#looking at 4 arm 2 stage
load("maxeachrunPWP.RData")
load("ExpectedPW2S4A.RData")
load("pcESSPW2S4A.RData")


nopointmax=min(which(pcESSPW2S4A$C1<=maxeachrunPWP$maxeachrunPWP2S4A))-1

nopointC2=min(which(pcESSPW2S4A$C2<=ExpectedPW2S4A$C2))-1
nopointC3=min(which(pcESSPW2S4A$C3<=ExpectedPW2S4A$C3))-1
nopointC4=min(which(pcESSPW2S4A$C4<=ExpectedPW2S4A$C4))-1
nopointC5=min(which(pcESSPW2S4A$C5<=ExpectedPW2S4A$C5))-1


row5=list(4,2,pcESSPW2S4A$C1/(8*2),pcESSPW2S4A$C1,
          c(min(maxeachrunPWP$maxeachrunPWP2S4A)/(5*2),PWST2S4$n[1])
          ,c(min(maxeachrunPWP$maxeachrunPWP2S4A),2*(4*(PWST2S4$n[2]))),
          nopointmax,
          nopointC2,nopointC3,nopointC4,nopointC5)


#looking at 4 arm 3 stage
load("maxeachrunPWP.RData")
load("ExpectedPW3S4A.RData")
load("pcESSPW3S4A.RData")


nopointmax=min(which(pcESSPW3S4A$C1<=maxeachrunPWP$maxeachrunPWP3S4A))-1

nopointC2=min(which(pcESSPW3S4A$C2<=ExpectedPW3S4A$C2))-1
nopointC3=min(which(pcESSPW3S4A$C3<=ExpectedPW3S4A$C3))-1
nopointC4=min(which(pcESSPW3S4A$C4<=ExpectedPW3S4A$C4))-1
nopointC5=min(which(pcESSPW3S4A$C5<=ExpectedPW3S4A$C5))-1

row6=list(4,3,pcESSPW3S4A$C1/(8*3),pcESSPW3S4A$C1,
          c(min(maxeachrunPWP$maxeachrunPWP3S4A)/(5*3),PWST3S4$n[1])
          ,c(min(maxeachrunPWP$maxeachrunPWP3S4A),2*(4*(PWST3S4$n[3]))),
          nopointmax,
          nopointC2,nopointC3,nopointC4,nopointC5)


#looking at 3 arm 1 stage
load("maxeachrunTP.RData")
load("pcESSTP1S3A.RData")


nopointmax=min(which(pcESSTP1S3A$C1<=maxeachrunTP$maxeachrunTP1S3A))-1


row7=list(3,1,pcESSTP1S3A$C2/6,pcESSTP1S3A$C2,c(min(maxeachrunTP$maxeachrunTP1S3A)/4,TPST1S3A$n[1])
          ,c(min(maxeachrunTP$maxeachrunTP1S3A),2*(3*(TPST1S3A$n[1]))),nopointmax,
          nopointmax,nopointmax,nopointmax,nopointmax)

#looking at 3 arm 2 stage
load("maxeachrunTP.RData")
load("ExpectedTP2S3A.RData")
load("pcESSTP2S3A.RData")


nopointmax=min(which(pcESSTP2S3A$C1<=maxeachrunTP$maxeachrunTP2S3A))-1

nopointC2=min(which(pcESSTP2S3A$C2<=ExpectedTP2S3A$C2))-1
nopointC3=min(which(pcESSTP2S3A$C3<=ExpectedTP2S3A$C3))-1
nopointC4=min(which(pcESSTP2S3A$C4<=ExpectedTP2S3A$C4))-1
nopointC5=min(which(pcESSTP2S3A$C5<=ExpectedTP2S3A$C5))-1

row8=list(3,2,pcESSTP2S3A$C1/(6*2),pcESSTP2S3A$C1,
          c(min(maxeachrunTP$maxeachrunTP2S3A)/(4*2),TPST2S3A$n[1])
          ,c(min(maxeachrunTP$maxeachrunTP2S3A),2*(3*(TPST2S3A$n[2]))),
          nopointmax,
          nopointC2,nopointC3,nopointC4,nopointC5)


#looking at 3 arm 3 stage
load("maxeachrunTP.RData")
load("ExpectedTP3S3A.RData")
load("pcESSTP3S3A.RData")


nopointmax=min(which(pcESSTP3S3A$C1<=maxeachrunTP$maxeachrunTP3S3A))-1

nopointC2=min(which(pcESSTP3S3A$C2<=ExpectedTP3S3A$C2))-1
nopointC3=min(which(pcESSTP3S3A$C3<=ExpectedTP3S3A$C3))-1
nopointC4=min(which(pcESSTP3S3A$C4<=ExpectedTP3S3A$C4))-1
nopointC5=min(which(pcESSTP3S3A$C5<=ExpectedTP3S3A$C5))-1

row9=list(3,3,pcESSTP3S3A$C1/(6*3),pcESSTP3S3A$C1,
          c(min(maxeachrunTP$maxeachrunTP3S3A)/(4*3),TPST3S3A$n[1])
          ,c(min(maxeachrunTP$maxeachrunTP3S3A),2*(3*(TPST3S3A$n[3]))),
          nopointmax,
          nopointC2,nopointC3,nopointC4,nopointC5)


#looking at 4 arm 1 stage
load("maxeachrunTP.RData")
load("pcESSTP1S4A.RData")


nopointmax=min(which(pcESSTP1S4A$C1<=maxeachrunTP$maxeachrunTP1S4A))-1

row10=list(4,1,pcESSTP1S4A$C2/8,pcESSTP1S4A$C2,c(min(maxeachrunTP$maxeachrunTP1S4A)/5,TPST1S4A$n[1])
          ,c(min(maxeachrunTP$maxeachrunTP1S4A),2*(4*(TPST1S4A$n[1]))),nopointmax,
          nopointmax,nopointmax,nopointmax,nopointmax)

#looking at 4 arm 2 stage
load("maxeachrunTP.RData")
load("ExpectedTP2S4A.RData")
load("pcESSTP2S4A.RData")


nopointmax=min(which(pcESSTP2S4A$C1<=maxeachrunTP$maxeachrunTP2S4A))-1

nopointC2=min(which(pcESSTP2S4A$C2<=ExpectedTP2S4A$C2))-1
nopointC3=min(which(pcESSTP2S4A$C3<=ExpectedTP2S4A$C3))-1
nopointC4=min(which(pcESSTP2S4A$C4<=ExpectedTP2S4A$C4))-1
nopointC5=min(which(pcESSTP2S4A$C5<=ExpectedTP2S4A$C5))-1

row11=list(4,2,pcESSTP2S4A$C1/(8*2),pcESSTP2S4A$C1,
          c(min(maxeachrunTP$maxeachrunTP2S4A)/(5*2),TPST2S4A$n[1])
          ,c(min(maxeachrunTP$maxeachrunTP2S4A),2*(4*(TPST2S4A$n[2]))),
          nopointmax,
          nopointC2,nopointC3,nopointC4,nopointC5)

#looking at 4 arm 3 stage
load("maxeachrunTP.RData")
load("ExpectedTP3S4A.RData")
load("pcESSTP3S4A.RData")


load("ESSeachrunTPall200non0.RData")
nopointmax=min(which(pcESSTP3S4A$C1<=maxeachrunTP$maxeachrunTP3S4A))-1

nopointC2=min(which(pcESSTP3S4A$C2<=ExpectedTP3S4A$C2))-1
nopointC3=min(which(pcESSTP3S4A$C3<=ExpectedTP3S4A$C3))-1
nopointC4=min(which(pcESSTP3S4A$C4<=ExpectedTP3S4A$C4))-1
nopointC5=min(which(pcESSTP3S4A$C5<=ExpectedTP3S4A$C5))-1

row12=list(4,3,pcESSTP3S4A$C1/(8*3),pcESSTP3S4A$C1,
          c(min(maxeachrunTP$maxeachrunTP3S4A)/(5*3),TPST3S4A$n[1])
          ,c(min(maxeachrunTP$maxeachrunTP3S4A),2*(4*(TPST3S4A$n[3]))),
          nopointmax,
          nopointC2,nopointC3,nopointC4,nopointC5)


Table3=list("row1"=row1,"row2"=row2,"row3"=row3,
            "row4"=row4,"row5"=row5,"row6"=row6,
            "row7"=row7,"row8"=row8,"row9"=row9,
            "row10"=row10,"row11"=row11,"row12"=row12)
print(Table3)
return(Table3)
}
Table3()
