# Supplementary material for: A Preplanned Multi‐Stage Platform Trial for Discovering Multiple Superior Treatments With Control of FWER and Power
Source: Biom J. 2024 Dec 22;67(1):e70025. doi: 10.1002/bimj.70025 (PMC11664203; doi:10.1002/bimj.70025)
Supplement: Supplementary file 1 — Supporting Information [file BIMJ-67-e70025-s001.zip › Code supplement/Table1.R]

#looking at the perentage  happened when added.
library("mvtnorm")
library("gtools")
sessionInfo()

#R version 4.4.0 (2024-04-24 ucrt)
#Platform: x86_64-w64-mingw32/x64
#Running under: Windows 11 x64 (build 22631)
#
#Matrix products: default
#
#
#locale:
#  [1] LC_COLLATE=English_United Kingdom.utf8  LC_CTYPE=English_United Kingdom.utf8   
#[3] LC_MONETARY=English_United Kingdom.utf8 LC_NUMERIC=C                           
#[5] LC_TIME=English_United Kingdom.utf8    
#
#time zone: America/New_York
#tzcode source: internal

#attached base packages:
#  [1] stats     graphics  grDevices utils     datasets  methods   base     

#loaded via a namespace (and not attached):
#  [1] compiler_4.4.0 tools_4.4.0  
#

Table1=function()
{
  tri=function(rf) 
  {
    rfNA=rf[!is.na(rf)]
    MrfNA=max(rfNA)
    LrfNA=length(rfNA)
    rfNA1=rfNA[1]
    rfNAa1=rfNA/rfNA1
    MrfNAa1=MrfNA/rfNA1
    UfNA=1*(1+rfNAa1/MrfNAa1)/sqrt(rfNAa1)
    LfNA=-1*(1-3*rfNAa1/MrfNAa1)/sqrt(rfNAa1)
    
    NNA=length(rf)-LrfNA #number of NA needed
    Uf=c(UfNA,rep(NA,NNA))
    Lf=c(LfNA,rep(NA,NNA))
    
    return(list("U"=Uf,"L"=Lf))  
  }
  
  
  kequalkstar=function(r,WAP,gAandS1,gAandS2) #the given AandS1 against the given AandS2
  {
    rkj=r[gAandS1[1],gAandS1[2]]
    rkjstar=r[gAandS2[1],gAandS2[2]]
    
    #print("rkj")
    #print(rkj)
    
    rk=WAP[gAandS1[1]]*max(r)
    r0kj=rkj+rk
    r0kjstar=rkjstar+rk
    
    
    
    part1= (             
      sqrt((rkj)^-1 + (r0kj-rk)^-1)*sqrt((rkjstar)^-1 + (r0kjstar-rk)^-1)    
    )^-1
    
    
    part2op1= ( (rkj)^-1 + (r0kj-rk)^-1) #assuming jstar<j
    
    part2op2= ( (rkjstar)^-1 + (r0kjstar-rk)^-1) #assuming j<jstar
    
    #print("part1")
    #print(part1)
    
    ans=part1*min(part2op1,part2op2)
    #print("ans")
    #print(ans)
    
    return(ans)
  }
  
  
  knotequalkstar=function(r,WAP,gAandS1,gAandS2) #the given AandS1 against the given AandS2
  {
    rkj=r[gAandS1[1],gAandS1[2]]
    rkstarjstar=r[gAandS2[1],gAandS2[2]]
    
    #print("rkj")
    #print(rkj)
    
    rk=WAP[gAandS1[1]]*max(r)
    rkstar=WAP[gAandS2[1]]*max(r)
    r0kj=rkj+rk
    r0kstarjstar=rkstarjstar+rkstar
    
    
    
    part1= (             
      sqrt((rkj)^-1 + (r0kj-rk)^-1)*sqrt((rkstarjstar)^-1 + (r0kstarjstar-rkstar)^-1)    
    )^-1
    
    
    part2= min( (r0kj- max(rk,rkstar)),(r0kstarjstar- max(rk,rkstar)) ) #assuming jstar<j
    
    
    part3=(r0kj-rk)*(r0kstarjstar-rkstar)
    
    #print("part1")
    #print(part1)
    
    ans=max(0,part1*part2/part3)
    #print("ans")
    #print(ans)
    
    return(ans)
  }
  
  
  correlationmatrixFWER=function(r,WAP)
  {
    A=dim(r)[1]
    S=dim(r)[2]
    rowandcol=prod(dim(r)) #how large we need
    Cormatrix=matrix(NA,nrow = rowandcol,ncol=rowandcol)
    
    AandS1=AandS2=cbind(rep(1:A,each=S),rep(1:S,times=A)) #Arm and Stage matrix
    
    for(i in 1:rowandcol) #i does each row
    {
      for(istar in 1:rowandcol) #istar does each column
      {
        gAandS1=AandS1[i,]
        #print("gAandS1")
        #print(gAandS1)
        gAandS2=AandS2[istar,]
        if(gAandS1[1]==gAandS2[1])
        {
          Cormatrix[i,istar]=kequalkstar(r,WAP,gAandS1,gAandS2)
        }
        else
        {
          Cormatrix[i,istar]=knotequalkstar(r,WAP,gAandS1,gAandS2)
        }
        
      }
      
    } 
    
    Cormatrix
    
  }
  #test=correlationmatrixFWER(r,WAP)
  #FWER
  
  FWERboundsgivenrun=function(L,U,givencomb,A)
  {
    boundL=c()
    boundU=c()
    
    for(i in 1:A)
    {
      givencombA=givencomb[i]
      boundLgivenA=c(L[0:(givencombA-1)],-Inf)
      boundUgivenA=c(U[0:(givencombA-1)],L[givencombA])
      boundL=c(boundL,boundLgivenA)
      boundU=c(boundU,boundUgivenA)
    }
    
    return(list("boundL"=boundL,"boundU"=boundU))
    
  }
  
  correlationmatrixFWERgivenrun=function(givencomb,A,S,CM)
  {
    wneeded=matrix(0,nrow=S,ncol=A) #which are needed
    for(i in 1:A)
    {
      givencombA=givencomb[i]
      wneeded[,i]=c(rep(T,givencombA),rep(F,S-givencombA))
    }
    
    CMrun=CM[c(which(wneeded==1)),c(which(wneeded==1))]
    return(CMrun)
  }
  
  
  
  FWER=function(r,WAP,L,U)
  {
    A=dim(r)[1]
    S=dim(r)[2]
    Allcombs=permutations(n = S,r=A,repeats.allowed = TRUE)
    LAllcombs=dim(Allcombs)[1]
    FWERbits=rep(NA,LAllcombs)
    
    CM=correlationmatrixFWER(r,WAP) #total correlation matrix
    
    for(iFWER in 1:LAllcombs)
    {
      givencomb=Allcombs[iFWER,] #given combintaion for this run
      #print("givencomb")
      #print(givencomb)
      
      Boundsgivenrun=FWERboundsgivenrun(L,U,givencomb,A)
      Ugiven=Boundsgivenrun$boundU
      Lgiven=Boundsgivenrun$boundL
      #print(Boundsgivenrun)
      #print(CM)
      CMgivenrun=correlationmatrixFWERgivenrun(givencomb,A,S,CM)
      
      if(dim(CMgivenrun)[1]==1)
      {
        set.seed(1)
        FWERbits[iFWER]=pmvnorm(lower=Lgiven , upper = Ugiven  ,mean = rep(0,dim(CMgivenrun)[1]), sigma = 1)
        
      }
      else
      {
        set.seed(1)
        FWERbits[iFWER]=pmvnorm(lower=Lgiven , upper = Ugiven  ,mean = rep(0,dim(CMgivenrun)[1]), corr = CMgivenrun)
      }
    }
    return(1-sum(FWERbits))
  }
  
  
  
  Boundfinder=function(r,WAP,amax,alpha,tol)
  {
    bondshapewanted=tri(r[1,]) #need to make these functions and change this for the differnt ones
    
    cFWER=-Inf#current FWER
    ua=2*amax
    la=0
    ca=(ua+la)/2
    while( cFWER>(alpha) | cFWER<(alpha-tol) )
    {
      if(cFWER>(alpha))
      {
        ua=ua
        la=ca
        ca=(ua+la)/2
        cU=ca*bondshapewanted$U
        cL=ca*bondshapewanted$L
        cFWER=FWER(r = r,WAP = WAP,L = cL,U = cU)
        print(cFWER)
      }
      
      if(cFWER<(alpha))
      {
        ua=ca
        la=la
        ca=(ua+la)/2
        cU=ca*bondshapewanted$U
        cL=ca*bondshapewanted$L
        cFWER=FWER(r = r,WAP = WAP,L = cL,U = cU)
        print(cFWER)
      }
    }
    U=ca*bondshapewanted$U
    L=ca*bondshapewanted$L
    return(list("L"=L,"U"=U))
  }
  
  #ans=Boundfinder(r,WAP,amax=20,alpha=0.025,tol = 0.0001)
  #ans
  
  #powerbit
  meanconjuctivepowergivenrun=function(givencomb,A,n,theta,sd)
  {
    
    meangiven=c()
    
    for(i in 1:A)
    {
      givencombA=givencomb[i]
      meangivenA=sqrt(n[1:(givencombA)])*theta/(sd*sqrt(2))
      
      meangiven=c(meangiven,meangivenA)
    }
    
    return(meangiven)
    
  }
  
  
  conjuctivepowerboundsgivenrun=function(L,U,givencomb,A)
  {
    boundL=c()
    boundU=c()
    
    for(i in 1:A)
    {
      givencombA=givencomb[i]
      boundLgivenA=c(L[0:(givencombA-1)],U[givencombA])
      boundUgivenA=c(U[0:(givencombA-1)],Inf)
      boundL=c(boundL,boundLgivenA)
      boundU=c(boundU,boundUgivenA)
    }
    
    return(list("boundL"=boundL,"boundU"=boundU))
    
  }
  
  conjuctivepower=function(r,n,theta,sd,WAP,L,U)
  {
    A=dim(r)[1]
    S=dim(r)[2]
    Allcombs=permutations(n = S,r=A,repeats.allowed = TRUE)
    LAllcombs=dim(Allcombs)[1]
    conjuctivepowerbits=rep(NA,LAllcombs)
    
    CM=correlationmatrixFWER(r,WAP) #total correlation matrix
    
    for(iconjuctivepower in 1:LAllcombs)
    {
      givencomb=Allcombs[iconjuctivepower,] #given combintaion for this run
      #print("givencomb")
      #print(givencomb)
      
      Boundsgivenrun=conjuctivepowerboundsgivenrun(L,U,givencomb,A) #need to change this
      Ugiven=Boundsgivenrun$boundU
      Lgiven=Boundsgivenrun$boundL
      #print(Boundsgivenrun)
      #print(CM)
      CMgivenrun=correlationmatrixFWERgivenrun(givencomb,A,S,CM)
      
      meangivenrun=meanconjuctivepowergivenrun(givencomb,A,n,theta,sd)
      meangivenrun
      #print(CMgivenrun)
      #should add if dim is 1 as well for 1 arm examples
      if(dim(CMgivenrun)[1]==1)
      {
        set.seed(1)
        conjuctivepowerbits[iconjuctivepower]=pmvnorm(lower=Lgiven , upper = Ugiven  ,mean = meangivenrun, sigma = 1)
        
      }
      else
      {
        set.seed(1)
        conjuctivepowerbits[iconjuctivepower]=pmvnorm(lower=Lgiven , upper = Ugiven  ,mean = meangivenrun, corr = CMgivenrun)
      }
    }
    return(sum(conjuctivepowerbits))
  }
  
  percentagenfinderconjuctivepower=function(r,theta,sd,WAP,amax,nmax,alpha,beta,tol) #finds it when everystarts at ones
  {
    simplebounds=Boundfinder(r,WAP,amax,alpha,tol)
    L=simplebounds$L
    U=simplebounds$U
    r=r #/GCF(r)#first step is to reduce r to its simplest form #have not bothered with this
    cTpower=Inf#current total power
    un=2*nmax
    ln=0
    cn=(un+ln)/2
    
    while( cTpower>(1-beta+tol) | cTpower<(1-beta) )
    {
      if(cTpower>(1-beta))
      {
        un=cn
        ln=ln
        cn=(un+ln)/2
        testn=cn*r[1,] #as it the same for every row in the code
        
        cTpower=conjuctivepower(r=r,n=testn,theta=theta,sd=sd,WAP=WAP,L=L,U=U)
        print(cTpower)
      }
      if(cTpower<(1-beta))
      {
        un=un
        ln=cn
        cn=(un+ln)/2
        testn=cn*r[1,] #as it the same for every row in the code
        cTpower=conjuctivepower(r=r,n=testn,theta=theta,sd=sd,WAP=WAP,L=L,U=U)
        print(cTpower)
      }
    }
    print(testn)
    n=ceiling(cn)*r[1,]
    cTpower=conjuctivepower(r=r,n=n,theta=theta,sd=sd,WAP=WAP,L=L,U=U)
    print(cTpower)
    
    return(list("n"=n,"U"=U,"L"=L))
  }
  
  
  #example in paper 
  WAP=c(0,.5)
  r=matrix(c(1,2),nrow = 2,ncol=2,byrow=T)
  halfwaydesignTP=percentagenfinderconjuctivepower(r=r,theta = -log(0.69),sd = 1,WAP = WAP,amax = 25,nmax = 1000,alpha = 0.025,beta = 0.2,tol = 0.00001)
  save(halfwaydesignTP,file="halfwaydesignTP.RData")
  
  kequalkstarPWpower=function(r,gAandS1,gAandS2) #the given AandS1 against the given AandS2
  {
    rkj=r[1,gAandS1[2]]
    rkjstar=r[1,gAandS2[2]]
    
    #print("rkj")
    #print(rkj)
    
    rk=0 #not needed anymoreWA[gAandS1[1]]
    r0kj=rkj+rk
    r0kjstar=rkjstar+rk
    
    
    
    part1= (             
      sqrt((rkj)^-1 + (r0kj-rk)^-1)*sqrt((rkjstar)^-1 + (r0kjstar-rk)^-1)    
    )^-1
    
    
    part2op1= ( (rkj)^-1 + (r0kj-rk)^-1) #assuming jstar<j
    
    part2op2= ( (rkjstar)^-1 + (r0kjstar-rk)^-1) #assuming j<jstar
    
    #print("part1")
    #print(part1)
    
    ans=part1*min(part2op1,part2op2)
    #print("ans")
    #print(ans)
    
    return(ans)
  }
  
  correlationmatrixPW=function(r)
  {
    A=dim(r)[1]
    S=dim(r)[2]
    rowandcol=prod(dim(r)) #how large we need
    Cormatrix=matrix(NA,nrow = S,ncol=S)
    
    AandS1=AandS2=cbind(1,rep(1:S)) #Arm and Stage matrix
    
    for(i in 1:S) #i does each row
    {
      for(istar in 1:S) #istar does each column
      {
        gAandS1=AandS1[i,]
        
        gAandS2=AandS2[istar,]
        
        if(gAandS1[1]==gAandS2[1])
        {
          Cormatrix[i,istar]=kequalkstarPWpower(r,gAandS1,gAandS2)
          #this is always true
        }
        
      }
      
    } 
    
    return(Cormatrix)
  }
  #test=correlationmatrixPW(r)
  
  
  boundsforPWpower=function(U,L,S)
  {
    boundL=vector(mode="list",length = S)
    boundU=vector(mode="list",length = S)
    
    
    for(i in 1:S)
    {
      boundL[[i]]=c(L[0:(i-1)],U[(i)])
      boundU[[i]]=c(U[0:(i-1)],Inf)
    }
    
    
    return(list("boundL"=boundL,"boundU"=boundU))
  }
  
  meanforPWpower=function(n,theta,sd)
  {
    means=sqrt(n)*theta/(sd*sqrt(2))
    return(means)
  }
  
  pairwisepowereveryarm=function(r,n,theta,sd,L,U)
  {
    A=dim(r)[1]
    S=dim(r)[2]
    PWpowerbits=rep(NA,S)
    CM=correlationmatrixPW(r)
    meangivens=meanforPWpower(n,theta,sd)
    Boundsgivenruns=boundsforPWpower(U,L,S)
    #print("Boundsgivenruns")
    #print(Boundsgivenruns)
    Ugivens=Boundsgivenruns$boundU
    Lgivens=Boundsgivenruns$boundL
    for(i in 1:S)
    {
      Uneeded=Ugivens[[i]]
      Lneeded=Lgivens[[i]]
      #print("Lneeded")
      #print(Lneeded)
      CMneeded=CM[1:i,1:i]
      meanneeded=meangivens[1:i]
      if(i==1)
      {
        set.seed(1)
        PWpowerbits[i]=pmvnorm(lower=Lneeded , upper = Uneeded  ,mean = meanneeded, sigma = CMneeded)
        
      }
      else
      {
        set.seed(1)
        PWpowerbits[i]=pmvnorm(lower=Lneeded , upper = Uneeded  ,mean = meanneeded, corr = CMneeded)
      }
    }
    PWpower=sum(PWpowerbits)
    return(PWpower)
  }
  
  #L=c(-2,-1,2)
  #U=c(3,2.5,2)
  #r=matrix(c(1,2,3),nrow = 4,ncol=3,byrow=T)
  #WA=c(0,24,5,10) #when added 
  #n=c(10,20,30)
  
  #pairwisepowereveryarm(r,n,theta=0.5,sd=1,L,U)
  
  
  
  # now looking at finding n in the case where WA is stating how many after you add the treatment
  
  #FWER functions needed
  tri=function(rf) 
  {
    rfNA=rf[!is.na(rf)]
    MrfNA=max(rfNA)
    LrfNA=length(rfNA)
    rfNA1=rfNA[1]
    rfNAa1=rfNA/rfNA1
    MrfNAa1=MrfNA/rfNA1
    UfNA=1*(1+rfNAa1/MrfNAa1)/sqrt(rfNAa1)
    LfNA=-1*(1-3*rfNAa1/MrfNAa1)/sqrt(rfNAa1)
    
    NNA=length(rf)-LrfNA #number of NA needed
    Uf=c(UfNA,rep(NA,NNA))
    Lf=c(LfNA,rep(NA,NNA))
    
    return(list("U"=Uf,"L"=Lf))  
  }
  
  
  kequalkstar=function(r,WAP,gAandS1,gAandS2) #the given AandS1 against the given AandS2
  {
    rkj=r[gAandS1[1],gAandS1[2]]
    rkjstar=r[gAandS2[1],gAandS2[2]]
    
    #print("rkj")
    #print(rkj)
    
    rk=WAP[gAandS1[1]]*max(r)
    r0kj=rkj+rk
    r0kjstar=rkjstar+rk
    
    
    
    part1= (             
      sqrt((rkj)^-1 + (r0kj-rk)^-1)*sqrt((rkjstar)^-1 + (r0kjstar-rk)^-1)    
    )^-1
    
    
    part2op1= ( (rkj)^-1 + (r0kj-rk)^-1) #assuming jstar<j
    
    part2op2= ( (rkjstar)^-1 + (r0kjstar-rk)^-1) #assuming j<jstar
    
    #print("part1")
    #print(part1)
    
    ans=part1*min(part2op1,part2op2)
    #print("ans")
    #print(ans)
    
    return(ans)
  }
  
  
  knotequalkstar=function(r,WAP,gAandS1,gAandS2) #the given AandS1 against the given AandS2
  {
    rkj=r[gAandS1[1],gAandS1[2]]
    rkstarjstar=r[gAandS2[1],gAandS2[2]]
    
    #print("rkj")
    #print(rkj)
    
    rk=WAP[gAandS1[1]]*max(r)
    rkstar=WAP[gAandS2[1]]*max(r)
    r0kj=rkj+rk
    r0kstarjstar=rkstarjstar+rkstar
    
    
    
    part1= (             
      sqrt((rkj)^-1 + (r0kj-rk)^-1)*sqrt((rkstarjstar)^-1 + (r0kstarjstar-rkstar)^-1)    
    )^-1
    
    
    part2= min( (r0kj- max(rk,rkstar)),(r0kstarjstar- max(rk,rkstar)) ) #assuming jstar<j
    
    
    part3=(r0kj-rk)*(r0kstarjstar-rkstar)
    
    #print("part1")
    #print(part1)
    
    ans=max(0,part1*part2/part3)
    #print("ans")
    #print(ans)
    
    return(ans)
  }
  
  
  correlationmatrixFWER=function(r,WAP)
  {
    A=dim(r)[1]
    S=dim(r)[2]
    rowandcol=prod(dim(r)) #how large we need
    Cormatrix=matrix(NA,nrow = rowandcol,ncol=rowandcol)
    
    AandS1=AandS2=cbind(rep(1:A,each=S),rep(1:S,times=A)) #Arm and Stage matrix
    
    for(i in 1:rowandcol) #i does each row
    {
      for(istar in 1:rowandcol) #istar does each column
      {
        gAandS1=AandS1[i,]
        #print("gAandS1")
        #print(gAandS1)
        gAandS2=AandS2[istar,]
        if(gAandS1[1]==gAandS2[1])
        {
          Cormatrix[i,istar]=kequalkstar(r,WAP,gAandS1,gAandS2)
        }
        else
        {
          Cormatrix[i,istar]=knotequalkstar(r,WAP,gAandS1,gAandS2)
        }
        
      }
      
    } 
    
    Cormatrix
    
  }
  
  
  FWERboundsgivenrun=function(L,U,givencomb,A)
  {
    boundL=c()
    boundU=c()
    
    for(i in 1:A)
    {
      givencombA=givencomb[i]
      boundLgivenA=c(L[0:(givencombA-1)],-Inf)
      boundUgivenA=c(U[0:(givencombA-1)],L[givencombA])
      boundL=c(boundL,boundLgivenA)
      boundU=c(boundU,boundUgivenA)
    }
    
    return(list("boundL"=boundL,"boundU"=boundU))
    
  }
  
  correlationmatrixFWERgivenrun=function(givencomb,A,S,CM)
  {
    wneeded=matrix(0,nrow=S,ncol=A) #which are needed
    for(i in 1:A)
    {
      givencombA=givencomb[i]
      wneeded[,i]=c(rep(T,givencombA),rep(F,S-givencombA))
    }
    #print(wneeded)
    #print("c(wneeded)")
    #print(c(wneeded))
    CMrun=CM[c(which(wneeded==1)),c(which(wneeded==1))]
    return(CMrun)
  }
  
  
  FWER=function(r,WAP,L,U)
  {
    A=dim(r)[1]
    S=dim(r)[2]
    Allcombs=permutations(n = S,r=A,repeats.allowed = TRUE)
    LAllcombs=dim(Allcombs)[1]
    FWERbits=rep(NA,LAllcombs)
    
    CM=correlationmatrixFWER(r,WAP) #total correlation matrix
    
    for(iFWER in 1:LAllcombs)
    {
      givencomb=Allcombs[iFWER,] #given combintaion for this run
      #print("givencomb")
      #print(givencomb)
      
      Boundsgivenrun=FWERboundsgivenrun(L,U,givencomb,A)
      Ugiven=Boundsgivenrun$boundU
      Lgiven=Boundsgivenrun$boundL
      #print(Boundsgivenrun)
      #print(CM)
      CMgivenrun=correlationmatrixFWERgivenrun(givencomb,A,S,CM)
      #print(CMgivenrun)
      #should add if dim is 1 as well for 1 arm examples
      if(dim(CMgivenrun)[1]==1)
      {
        set.seed(1)
        FWERbits[iFWER]=pmvnorm(lower=Lgiven , upper = Ugiven  ,mean = rep(0,dim(CMgivenrun)[1]), sigma = 1)
        
      }
      else
      {
        set.seed(1)
        FWERbits[iFWER]=pmvnorm(lower=Lgiven , upper = Ugiven  ,mean = rep(0,dim(CMgivenrun)[1]), corr = CMgivenrun)
      }
    }
    return(1-sum(FWERbits))
  }
  
  
  Boundfinder=function(r,WAP,amax,alpha,tol)
  {
    bondshapewanted=tri(r[1,]) #need to make these functions and change this for the differnt ones
    
    cFWER=-Inf#current FWER
    ua=2*amax
    la=0
    ca=(ua+la)/2
    while( cFWER>(alpha) | cFWER<(alpha-tol) )
    {
      if(cFWER>(alpha))
      {
        ua=ua
        la=ca
        ca=(ua+la)/2
        cU=ca*bondshapewanted$U
        cL=ca*bondshapewanted$L
        cFWER=FWER(r = r,WAP = WAP,L = cL,U = cU)
        print(cFWER)
      }
      
      if(cFWER<(alpha))
      {
        ua=ca
        la=la
        ca=(ua+la)/2
        cU=ca*bondshapewanted$U
        cL=ca*bondshapewanted$L
        cFWER=FWER(r = r,WAP = WAP,L = cL,U = cU)
        print(cFWER)
      }
    }
    U=ca*bondshapewanted$U
    L=ca*bondshapewanted$L
    return(list("L"=L,"U"=U))
  }
  
  ####
  
  simplenfinderPWpower=function(r,theta,sd,amax,nmax,alpha,beta,tol) #finds it when everystarts at ones
  {
    WAP=rep(0,dim(r)[1])
    simplebounds=Boundfinder(r,WAP,amax,alpha,tol)
    L=simplebounds$L
    U=simplebounds$U
    r=r #/GCF(r)#first step is to reduce r to its simplest form #have not bothered with this
    cPWpower=Inf #current PW
    un=2*nmax
    ln=0
    cn=(un+ln)/2
    
    while( cPWpower>(1-beta+tol) | cPWpower<(1-beta) )
    {
      if(cPWpower>(1-beta))
      {
        un=cn
        ln=ln
        cn=(un+ln)/2
        testn=cn*r[1,] #as it the same for every row in the code
        
        cPWpower=pairwisepowereveryarm(r=r,n=testn,theta=theta,sd=sd,L=L,U=U)
        print(cPWpower)
      }
      if(cPWpower<(1-beta))
      {
        un=un
        ln=cn
        cn=(un+ln)/2
        testn=cn*r[1,] #as it the same for every row in the code
        cPWpower=pairwisepowereveryarm(r=r,n=testn,theta=theta,sd=sd,L=L,U=U)
        print(cPWpower)
      }
    }
    print(testn)
    n=ceiling(cn)*r[1,]
    cPWpower=pairwisepowereveryarm(r=r,n=n,theta=theta,sd=sd,L=L,U=U)
    print(cPWpower)
    return(list("n"=n,"U"=U,"L"=L))
  }
  
  
  
  
  
  nfinderPWpowerWAP=function(r,theta,sd,WAP,amax,nmax,alpha,beta,tol)
  {
    
    simplebounds=Boundfinder(r,WAP,amax,alpha,tol)
    L=simplebounds$L
    U=simplebounds$U
    r=r 
    cPWpower=Inf 
    un=2*nmax
    ln=0
    cn=(un+ln)/2
    
    while( cPWpower>(1-beta+tol) | cPWpower<(1-beta) )
    {
      if(cPWpower>(1-beta))
      {
        un=cn
        ln=ln
        cn=(un+ln)/2
        testn=cn*r[1,] #as it the same for every row in the code
        
        cPWpower=pairwisepowereveryarm(r=r,n=testn,theta=theta,sd=sd,L=L,U=U)
        print(cPWpower)
      }
      if(cPWpower<(1-beta))
      {
        un=un
        ln=cn
        cn=(un+ln)/2
        testn=cn*r[1,] #as it the same for every row in the code
        cPWpower=pairwisepowereveryarm(r=r,n=testn,theta=theta,sd=sd,L=L,U=U)
        print(cPWpower)
      }
    }
    print(testn)
    n=ceiling(cn)*r[1,]
    cPWpower=pairwisepowereveryarm(r=r,n=n,theta=theta,sd=sd,L=L,U=U)
    print(cPWpower)
    return(list("n"=n,"U"=U,"L"=L))
  }
  
  
  
  #Paperexample
  WAP=c(0,.5)
  r=matrix(c(1,2),nrow = 2,ncol=2,byrow=T)
  halfwaydesignPWP=nfinderPWpowerWAP(r=r,theta = -log(0.69),sd = 1,WAP = WAP,amax = 25,nmax = 1000,alpha = 0.025,beta = 0.2,tol = 0.00001)
  
  
  save(halfwaydesignPWP,file="halfwaydesignPWP.RData")
  
  column1=list("Design controlling","Pairwise power","Conjuctive power")
  
  column2=list("(U1,U2)",rbind(halfwaydesignPWP$U,halfwaydesignPWP$U),rbind(halfwaydesignTP$U,halfwaydesignTP$U))
  
  column3=list("(L1,L2)",rbind(halfwaydesignPWP$L,halfwaydesignPWP$L),rbind(halfwaydesignTP$L,halfwaydesignTP$L))
  
  column4=list(matrix(c("n11","n12","n21","n22"),nrow = 2,ncol=2,byrow=T),r*halfwaydesignPWP$n[1],r*halfwaydesignTP$n[1])
  
  column5=list(matrix(c("n011","n012","n021","n022"),nrow = 2,ncol=2,byrow=T),matrix(c(1,2,2,3),nrow = 2,ncol=2,byrow=T)*halfwaydesignPWP$n[1],matrix(c(1,2,2,3),nrow = 2,ncol=2,byrow=T)*halfwaydesignTP$n[1])
  
  column6=list("(n(1),n(2))",c(0,halfwaydesignPWP$n[1]),c(0,halfwaydesignTP$n[1]))
  
  column7=list("max(N)",halfwaydesignPWP$n[1]*7,halfwaydesignTP$n[1]*7)
  
  Table1=list("column1"=column1,"column2"=column2,"column3"=column3,
              "column4"=column4,"column5"=column5,"column6"=column6,"column7"=column7)
  print(Table1)
  save(Table1,file="Table1.RData")
  return(Table1)
}
Table1()
