# Supplementary material for: A Preplanned Multi‐Stage Platform Trial for Discovering Multiple Superior Treatments With Control of FWER and Power
Source: Biom J. 2024 Dec 22;67(1):e70025. doi: 10.1002/bimj.70025 (PMC11664203; doi:10.1002/bimj.70025)
Supplement: Supplementary file 1 — Supporting Information [file BIMJ-67-e70025-s001.zip › Code supplement/All plots.R]

#All plots
#looking at the perentage  happened when added.
library("mvtnorm")
library("gtools")
sessionInfo()

#R version 4.4.0 (2024-04-24 ucrt)
#Platform: x86_64-w64-mingw32/x64
#Running under: Windows 11 x64 (build 22631)
#
#Matrix products: default
#
#
#locale:
#  [1] LC_COLLATE=English_United Kingdom.utf8  LC_CTYPE=English_United Kingdom.utf8   
#[3] LC_MONETARY=English_United Kingdom.utf8 LC_NUMERIC=C                           
#[5] LC_TIME=English_United Kingdom.utf8    
#
#time zone: America/New_York
#tzcode source: internal

#attached base packages:
#  [1] stats     graphics  grDevices utils     datasets  methods   base     

#loaded via a namespace (and not attached):
#  [1] compiler_4.4.0 tools_4.4.0  
#


Allplots=function()
{
tri=function(rf) 
{
  rfNA=rf[!is.na(rf)]
  MrfNA=max(rfNA)
  LrfNA=length(rfNA)
  rfNA1=rfNA[1]
  rfNAa1=rfNA/rfNA1
  MrfNAa1=MrfNA/rfNA1
  UfNA=1*(1+rfNAa1/MrfNAa1)/sqrt(rfNAa1)
  LfNA=-1*(1-3*rfNAa1/MrfNAa1)/sqrt(rfNAa1)
  
  NNA=length(rf)-LrfNA #number of NA needed
  Uf=c(UfNA,rep(NA,NNA))
  Lf=c(LfNA,rep(NA,NNA))
  
  return(list("U"=Uf,"L"=Lf))  
}


kequalkstar=function(r,WA,gAandS1,gAandS2) #the given AandS1 against the given AandS2
{
  rkj=r[gAandS1[1],gAandS1[2]]
  rkjstar=r[gAandS2[1],gAandS2[2]]
  
  #print("rkj")
  #print(rkj)
  
  rk=WA[gAandS1[1]]
  r0kj=rkj+rk
  r0kjstar=rkjstar+rk
  
  
  
  part1= (             
    sqrt((rkj)^-1 + (r0kj-rk)^-1)*sqrt((rkjstar)^-1 + (r0kjstar-rk)^-1)    
  )^-1
  
  
  part2op1= ( (rkj)^-1 + (r0kj-rk)^-1) #assuming jstar<j
  
  part2op2= ( (rkjstar)^-1 + (r0kjstar-rk)^-1) #assuming j<jstar
  
  #print("part1")
  #print(part1)
  
  ans=part1*min(part2op1,part2op2)
  #print("ans")
  #print(ans)
  
  return(ans)
}


knotequalkstar=function(r,WA,gAandS1,gAandS2) #the given AandS1 against the given AandS2
{
  rkj=r[gAandS1[1],gAandS1[2]]
  rkstarjstar=r[gAandS2[1],gAandS2[2]]
  
  #print("rkj")
  #print(rkj)
  
  rk=WA[gAandS1[1]]
  rkstar=WA[gAandS2[1]]
  r0kj=rkj+rk
  r0kstarjstar=rkstarjstar+rkstar
  
  
  
  part1= (             
    sqrt((rkj)^-1 + (r0kj-rk)^-1)*sqrt((rkstarjstar)^-1 + (r0kstarjstar-rkstar)^-1)    
  )^-1
  
  
  part2= min( (r0kj- max(rk,rkstar)),(r0kstarjstar- max(rk,rkstar)) ) #assuming jstar<j
  
  
  part3=(r0kj-rk)*(r0kstarjstar-rkstar)
  
  #print("part1")
  #print(part1)
  
  ans=max(0,part1*part2/part3)
  #print("ans")
  #print(ans)
  
  return(ans)
}


correlationmatrixFWER=function(r,WA)
{
  A=dim(r)[1]
  S=dim(r)[2]
  rowandcol=prod(dim(r)) #how large we need
  Cormatrix=matrix(NA,nrow = rowandcol,ncol=rowandcol)
  
  AandS1=AandS2=cbind(rep(1:A,each=S),rep(1:S,times=A)) #Arm and Stage matrix
  
  for(i in 1:rowandcol) #i does each row
  {
    for(istar in 1:rowandcol) #istar does each column
    {
      gAandS1=AandS1[i,]
      #print("gAandS1")
      #print(gAandS1)
      gAandS2=AandS2[istar,]
      if(gAandS1[1]==gAandS2[1])
      {
        Cormatrix[i,istar]=kequalkstar(r,WA,gAandS1,gAandS2)
      }
      else
      {
        Cormatrix[i,istar]=knotequalkstar(r,WA,gAandS1,gAandS2)
      }
      
    }
    
  } 
  
  Cormatrix
  
}

#FWER

FWERboundsgivenrun=function(L,U,givencomb,A)
{
  boundL=c()
  boundU=c()
  
  for(i in 1:A)
  {
    givencombA=givencomb[i]
    boundLgivenA=c(L[0:(givencombA-1)],-Inf)
    boundUgivenA=c(U[0:(givencombA-1)],L[givencombA])
    boundL=c(boundL,boundLgivenA)
    boundU=c(boundU,boundUgivenA)
  }
  
  return(list("boundL"=boundL,"boundU"=boundU))
  
}

correlationmatrixFWERgivenrun=function(givencomb,A,S,CM)
{
  wneeded=matrix(0,nrow=S,ncol=A) #which are needed
  for(i in 1:A)
  {
    givencombA=givencomb[i]
    wneeded[,i]=c(rep(T,givencombA),rep(F,S-givencombA))
  }
  #print(wneeded)
  #print("c(wneeded)")
  #print(c(wneeded))
  CMrun=CM[c(which(wneeded==1)),c(which(wneeded==1))]
  return(CMrun)
}


FWER=function(r,WA,L,U)
{
  A=dim(r)[1]
  S=dim(r)[2]
  Allcombs=permutations(n = S,r=A,repeats.allowed = TRUE)
  LAllcombs=dim(Allcombs)[1]
  FWERbits=rep(NA,LAllcombs)
  
  CM=correlationmatrixFWER(r,WA) #total correlation matrix
  
  for(iFWER in 1:LAllcombs)
  {
    givencomb=Allcombs[iFWER,] #given combintaion for this run
    #print("givencomb")
    #print(givencomb)
    
    Boundsgivenrun=FWERboundsgivenrun(L,U,givencomb,A)
    Ugiven=Boundsgivenrun$boundU
    Lgiven=Boundsgivenrun$boundL
    #print(Boundsgivenrun)
    #print(CM)
    CMgivenrun=correlationmatrixFWERgivenrun(givencomb,A,S,CM)
    #print(CMgivenrun)
    #should add if dim is 1 as well for 1 arm examples
    if(dim(CMgivenrun)[1]==1)
    {
      set.seed(1)
      FWERbits[iFWER]=pmvnorm(lower=Lgiven , upper = Ugiven  ,mean = rep(0,dim(CMgivenrun)[1]), sigma = 1)
      
    }
    else
    {
      set.seed(1)
      FWERbits[iFWER]=pmvnorm(lower=Lgiven , upper = Ugiven  ,mean = rep(0,dim(CMgivenrun)[1]), corr = CMgivenrun)
    }
  }
  return(1-sum(FWERbits))
}


Boundfinder=function(r,WA,amax,alpha,tol)
{
  bondshapewanted=tri(r[1,]) #need to make these functions and change this for the differnt ones
  
  cFWER=-Inf#current FWER
  ua=2*amax
  la=0
  ca=(ua+la)/2
  while( cFWER>(alpha) | cFWER<(alpha-tol) )
  {
    if(cFWER>(alpha))
    {
      ua=ua
      la=ca
      ca=(ua+la)/2
      cU=ca*bondshapewanted$U
      cL=ca*bondshapewanted$L
      cFWER=FWER(r = r,WA = WA,L = cL,U = cU)
      #print(cFWER)
    }
    
    if(cFWER<(alpha))
    {
      ua=ca
      la=la
      ca=(ua+la)/2
      cU=ca*bondshapewanted$U
      cL=ca*bondshapewanted$L
      cFWER=FWER(r = r,WA = WA,L = cL,U = cU)
      #print(cFWER)
    }
  }
  U=ca*bondshapewanted$U
  L=ca*bondshapewanted$L
  return(list("L"=L,"U"=U))
}


#library(MAMS)
#testing against MAMS
#MAMStouse3=mams(K=4, J=3, alpha=0.025, power=0.9, r=1:3, r0=1:3, p=NULL, p0=NULL,ushape="triangular", lshape="triangular",delta=sqrt(2)*qnorm(0.65), delta0=sqrt(2)*qnorm(0.55), sd=1,sample.size = F)
#MAMStouse3


#ans=Boundfinder(r,WA=c(0,0,0,0),amax=20,alpha=0.025,tol = 0.00001)
#ans


#Total power
#the same correlation matrix as before. 
#the means the bit that needs to change.

meanconjuctivepowergivenrun=function(givencomb,A,n,theta,sd)
{
  
  meangiven=c()
  
  for(i in 1:A)
  {
    givencombA=givencomb[i]
    meangivenA=sqrt(n[1:(givencombA)])*theta/(sd*sqrt(2))
    
    meangiven=c(meangiven,meangivenA)
  }
  
  return(meangiven)
  
}


conjuctivepowerboundsgivenrun=function(L,U,givencomb,A)
{
  boundL=c()
  boundU=c()
  
  for(i in 1:A)
  {
    givencombA=givencomb[i]
    boundLgivenA=c(L[0:(givencombA-1)],U[givencombA])
    boundUgivenA=c(U[0:(givencombA-1)],Inf)
    boundL=c(boundL,boundLgivenA)
    boundU=c(boundU,boundUgivenA)
  }
  
  return(list("boundL"=boundL,"boundU"=boundU))
  
}

conjuctivepower=function(r,n,theta,sd,WA,L,U)
{
  A=dim(r)[1]
  S=dim(r)[2]
  Allcombs=permutations(n = S,r=A,repeats.allowed = TRUE)
  LAllcombs=dim(Allcombs)[1]
  conjuctivepowerbits=rep(NA,LAllcombs)
  
  CM=correlationmatrixFWER(r,WA) #total correlation matrix
  
  for(iconjuctivepower in 1:LAllcombs)
  {
    givencomb=Allcombs[iconjuctivepower,] #given combintaion for this run
    #print("givencomb")
    #print(givencomb)
    
    Boundsgivenrun=conjuctivepowerboundsgivenrun(L,U,givencomb,A) #need to change this
    Ugiven=Boundsgivenrun$boundU
    Lgiven=Boundsgivenrun$boundL
    #print(Boundsgivenrun)
    #print(CM)
    CMgivenrun=correlationmatrixFWERgivenrun(givencomb,A,S,CM)
    
    meangivenrun=meanconjuctivepowergivenrun(givencomb,A,n,theta,sd)
    meangivenrun
    #print(CMgivenrun)
    #should add if dim is 1 as well for 1 arm examples
    if(dim(CMgivenrun)[1]==1)
    {
      set.seed(1)
      conjuctivepowerbits[iconjuctivepower]=pmvnorm(lower=Lgiven , upper = Ugiven  ,mean = meangivenrun, sigma = 1)
      
    }
    else
    {
      set.seed(1)
      conjuctivepowerbits[iconjuctivepower]=pmvnorm(lower=Lgiven , upper = Ugiven  ,mean = meangivenrun, corr = CMgivenrun)
    }
  }
  return(sum(conjuctivepowerbits))
}


simplenfinderconjuctivepower=function(r,theta,sd,amax,nmax,alpha,beta,tol) #finds it when everystarts at ones
{
  WA=rep(0,dim(r)[1])
  simplebounds=Boundfinder(r,WA,amax,alpha,tol)
  L=simplebounds$L
  U=simplebounds$U
  r=r #/GCF(r)#first step is to reduce r to its simplest form #have not bothered with this
  cTpower=Inf#current total power
  un=2*nmax
  ln=0
  cn=(un+ln)/2
  
  while( cTpower>(1-beta+tol) | cTpower<(1-beta) )
  {
    if(cTpower>(1-beta))
    {
      un=cn
      ln=ln
      cn=(un+ln)/2
      testn=cn*r[1,] #as it the same for every row in the code
      
      cTpower=conjuctivepower(r=r,n=testn,theta=theta,sd=sd,WA=WA,L=L,U=U)
      #print(cTpower)
    }
    if(cTpower<(1-beta))
    {
      un=un
      ln=cn
      cn=(un+ln)/2
      testn=cn*r[1,] #as it the same for every row in the code
      cTpower=conjuctivepower(r=r,n=testn,theta=theta,sd=sd,WA=WA,L=L,U=U)
      #print(cTpower)
    }
  }
  #print(testn)
  n=ceiling(cn)*r[1,]
  cTpower=conjuctivepower(r=r,n=n,theta=theta,sd=sd,WA=WA,L=L,U=U)
  #print(cTpower)
  
  return(list("n"=n,"U"=U,"L"=L))
}


nfinderpowerwhensetadding=function(r,theta,sd,WA,amax,nmax,alpha,beta,tol)
{
  nnow=simplenfinderconjuctivepower(r=r,theta,sd,amax,nmax,alpha,beta,tol)$n
  nnow=nnow-r[1,]
  A=dim(r)[1]
  S=dim(r)[2]
  
  cconjuctivepower=0
  while(cconjuctivepower<(1-beta))
  {
    nnow=nnow+r[1,]
    rnow=matrix(nnow,nrow = A,ncol=S,byrow=T)
    
    newbounds=Boundfinder(rnow,WA,amax,alpha,tol)
    L=newbounds$L
    U=newbounds$U
    cconjuctivepower=conjuctivepower(r=rnow,n=nnow,theta=theta,sd=sd,WA=WA,L=L,U=U)
    #print(cconjuctivepower)
  }
  
  return(list("L"=L,"U"=U,"nnow"=nnow,"WA"=WA)) 
}


WA=c(0,170) #States when treatments are added to the trial
r=matrix(c(1,2),nrow = 2,ncol=2,byrow=T) # Change this for the number of arms and stages
nfinderpowerwhensetadding(r=r,theta = -log(0.69),sd = 1,WA = WA,amax = 25,nmax = 1000,alpha = 0.025,beta = 0.2,tol = 0.00001)

ResultsTPdifadding200=vector(mode="list",length = 201)

for(WAsv in 0:200) #WA second value
{
  cWA=c(0,WAsv)
  set.seed(1)
  ResultsTPdifadding200[[WAsv+1]]=nfinderpowerwhensetadding(r=r,theta = -log(0.69),sd = 1,WA = cWA,amax = 25,nmax = 1000,alpha = 0.025,beta = 0.2,tol = 0.00001)
  print(WAsv)
}  

save(ResultsTPdifadding200,file="ResultsTPdifadding200.RData")
#maximum sample size finder
maxeachrunTP200=rep(NA,201)
for(i in 1:201)
{
  maxeachrunTP200[i]=(ResultsTPdifadding200[[i]]$nnow[2])*3+ResultsTPdifadding200[[i]]$WA[2]
}
plot(y=maxeachrunTP200,x=0:200)
save(maxeachrunTP200,file="maxeachrunTP200.RData")


#pairwisepower

kequalkstarPWpower=function(r,gAandS1,gAandS2) #the given AandS1 against the given AandS2
{
  rkj=r[1,gAandS1[2]]
  rkjstar=r[1,gAandS2[2]]
  
  #print("rkj")
  #print(rkj)
  
  rk=0 #not needed anymoreWA[gAandS1[1]]
  r0kj=rkj+rk
  r0kjstar=rkjstar+rk
  
  
  
  part1= (             
    sqrt((rkj)^-1 + (r0kj-rk)^-1)*sqrt((rkjstar)^-1 + (r0kjstar-rk)^-1)    
  )^-1
  
  
  part2op1= ( (rkj)^-1 + (r0kj-rk)^-1) #assuming jstar<j
  
  part2op2= ( (rkjstar)^-1 + (r0kjstar-rk)^-1) #assuming j<jstar
  
  #print("part1")
  #print(part1)
  
  ans=part1*min(part2op1,part2op2)
  #print("ans")
  #print(ans)
  
  return(ans)
}

correlationmatrixPW=function(r)
{
  A=dim(r)[1]
  S=dim(r)[2]
  rowandcol=prod(dim(r)) #how large we need
  Cormatrix=matrix(NA,nrow = S,ncol=S)
  
  AandS1=AandS2=cbind(1,rep(1:S)) #Arm and Stage matrix
  
  for(i in 1:S) #i does each row
  {
    for(istar in 1:S) #istar does each column
    {
      gAandS1=AandS1[i,]
      #print("gAandS1")
      #print(gAandS1)
      gAandS2=AandS2[istar,]
      #print(AandS2)
      #print(gAandS2)
      if(gAandS1[1]==gAandS2[1])
      {
        Cormatrix[i,istar]=kequalkstarPWpower(r,gAandS1,gAandS2)
        #this is always true
      }
      
    }
    
  } 
  
  return(Cormatrix)
}

boundsforPWpower=function(U,L,S)
{
  boundL=vector(mode="list",length = S)
  boundU=vector(mode="list",length = S)
  
  
  for(i in 1:S)
  {
    boundL[[i]]=c(L[0:(i-1)],U[(i)])
    boundU[[i]]=c(U[0:(i-1)],Inf)
  }
  
  
  return(list("boundL"=boundL,"boundU"=boundU))
}

meanforPWpower=function(n,theta,sd)
{
  means=sqrt(n)*theta/(sd*sqrt(2))
  return(means)
}

pairwisepowereveryarm=function(r,n,theta,sd,L,U)
{
  A=dim(r)[1]
  S=dim(r)[2]
  PWpowerbits=rep(NA,S)
  CM=correlationmatrixPW(r)
  meangivens=meanforPWpower(n,theta,sd)
  Boundsgivenruns=boundsforPWpower(U,L,S)
  #print("Boundsgivenruns")
  #print(Boundsgivenruns)
  Ugivens=Boundsgivenruns$boundU
  Lgivens=Boundsgivenruns$boundL
  for(i in 1:S)
  {
    Uneeded=Ugivens[[i]]
    Lneeded=Lgivens[[i]]
    #print("Lneeded")
    #print(Lneeded)
    CMneeded=CM[1:i,1:i]
    meanneeded=meangivens[1:i]
    if(i==1)
    {
      set.seed(1)
      PWpowerbits[i]=pmvnorm(lower=Lneeded , upper = Uneeded  ,mean = meanneeded, sigma = CMneeded)
      
    }
    else
    {
      set.seed(1)
      PWpowerbits[i]=pmvnorm(lower=Lneeded , upper = Uneeded  ,mean = meanneeded, corr = CMneeded)
    }
  }
  PWpower=sum(PWpowerbits)
  return(PWpower)
}


# now looking at finding n in the case where WA is stating how many after you add the treatment

#FWER functions needed
tri=function(rf) 
{
  rfNA=rf[!is.na(rf)]
  MrfNA=max(rfNA)
  LrfNA=length(rfNA)
  rfNA1=rfNA[1]
  rfNAa1=rfNA/rfNA1
  MrfNAa1=MrfNA/rfNA1
  UfNA=1*(1+rfNAa1/MrfNAa1)/sqrt(rfNAa1)
  LfNA=-1*(1-3*rfNAa1/MrfNAa1)/sqrt(rfNAa1)
  
  NNA=length(rf)-LrfNA #number of NA needed
  Uf=c(UfNA,rep(NA,NNA))
  Lf=c(LfNA,rep(NA,NNA))
  
  return(list("U"=Uf,"L"=Lf))  
}


kequalkstar=function(r,WA,gAandS1,gAandS2) #the given AandS1 against the given AandS2
{
  rkj=r[gAandS1[1],gAandS1[2]]
  rkjstar=r[gAandS2[1],gAandS2[2]]
  
  #print("rkj")
  #print(rkj)
  
  rk=WA[gAandS1[1]]
  r0kj=rkj+rk
  r0kjstar=rkjstar+rk
  
  
  
  part1= (             
    sqrt((rkj)^-1 + (r0kj-rk)^-1)*sqrt((rkjstar)^-1 + (r0kjstar-rk)^-1)    
  )^-1
  
  
  part2op1= ( (rkj)^-1 + (r0kj-rk)^-1) #assuming jstar<j
  
  part2op2= ( (rkjstar)^-1 + (r0kjstar-rk)^-1) #assuming j<jstar
  
  #print("part1")
  #print(part1)
  
  ans=part1*min(part2op1,part2op2)
  #print("ans")
  #print(ans)
  
  return(ans)
}


knotequalkstar=function(r,WA,gAandS1,gAandS2) #the given AandS1 against the given AandS2
{
  rkj=r[gAandS1[1],gAandS1[2]]
  rkstarjstar=r[gAandS2[1],gAandS2[2]]
  
  #print("rkj")
  #print(rkj)
  
  rk=WA[gAandS1[1]]
  rkstar=WA[gAandS2[1]]
  r0kj=rkj+rk
  r0kstarjstar=rkstarjstar+rkstar
  
  
  
  part1= (             
    sqrt((rkj)^-1 + (r0kj-rk)^-1)*sqrt((rkstarjstar)^-1 + (r0kstarjstar-rkstar)^-1)    
  )^-1
  
  
  part2= min( (r0kj- max(rk,rkstar)),(r0kstarjstar- max(rk,rkstar)) ) #assuming jstar<j
  
  
  part3=(r0kj-rk)*(r0kstarjstar-rkstar)
  
  #print("part1")
  #print(part1)
  
  ans=max(0,part1*part2/part3)
  #print("ans")
  #print(ans)
  
  return(ans)
}


correlationmatrixFWER=function(r,WA)
{
  A=dim(r)[1]
  S=dim(r)[2]
  rowandcol=prod(dim(r)) #how large we need
  Cormatrix=matrix(NA,nrow = rowandcol,ncol=rowandcol)
  
  AandS1=AandS2=cbind(rep(1:A,each=S),rep(1:S,times=A)) #Arm and Stage matrix
  
  for(i in 1:rowandcol) #i does each row
  {
    for(istar in 1:rowandcol) #istar does each column
    {
      gAandS1=AandS1[i,]
      #print("gAandS1")
      #print(gAandS1)
      gAandS2=AandS2[istar,]
      if(gAandS1[1]==gAandS2[1])
      {
        Cormatrix[i,istar]=kequalkstar(r,WA,gAandS1,gAandS2)
      }
      else
      {
        Cormatrix[i,istar]=knotequalkstar(r,WA,gAandS1,gAandS2)
      }
      
    }
    
  } 
  
  Cormatrix
  
}


FWERboundsgivenrun=function(L,U,givencomb,A)
{
  boundL=c()
  boundU=c()
  
  for(i in 1:A)
  {
    givencombA=givencomb[i]
    boundLgivenA=c(L[0:(givencombA-1)],-Inf)
    boundUgivenA=c(U[0:(givencombA-1)],L[givencombA])
    boundL=c(boundL,boundLgivenA)
    boundU=c(boundU,boundUgivenA)
  }
  
  return(list("boundL"=boundL,"boundU"=boundU))
  
}

correlationmatrixFWERgivenrun=function(givencomb,A,S,CM)
{
  wneeded=matrix(0,nrow=S,ncol=A) #which are needed
  for(i in 1:A)
  {
    givencombA=givencomb[i]
    wneeded[,i]=c(rep(T,givencombA),rep(F,S-givencombA))
  }
  #print(wneeded)
  #print("c(wneeded)")
  #print(c(wneeded))
  CMrun=CM[c(which(wneeded==1)),c(which(wneeded==1))]
  return(CMrun)
}


FWER=function(r,WA,L,U)
{
  A=dim(r)[1]
  S=dim(r)[2]
  Allcombs=permutations(n = S,r=A,repeats.allowed = TRUE)
  LAllcombs=dim(Allcombs)[1]
  FWERbits=rep(NA,LAllcombs)
  
  CM=correlationmatrixFWER(r,WA) #total correlation matrix
  
  for(iFWER in 1:LAllcombs)
  {
    givencomb=Allcombs[iFWER,] #given combintaion for this run
    #print("givencomb")
    #print(givencomb)
    
    Boundsgivenrun=FWERboundsgivenrun(L,U,givencomb,A)
    Ugiven=Boundsgivenrun$boundU
    Lgiven=Boundsgivenrun$boundL
    #print(Boundsgivenrun)
    #print(CM)
    CMgivenrun=correlationmatrixFWERgivenrun(givencomb,A,S,CM)
    #print(CMgivenrun)
    #should add if dim is 1 as well for 1 arm examples
    if(dim(CMgivenrun)[1]==1)
    {
      set.seed(1)
      FWERbits[iFWER]=pmvnorm(lower=Lgiven , upper = Ugiven  ,mean = rep(0,dim(CMgivenrun)[1]), sigma = 1)
      
    }
    else
    {
      set.seed(1)
      FWERbits[iFWER]=pmvnorm(lower=Lgiven , upper = Ugiven  ,mean = rep(0,dim(CMgivenrun)[1]), corr = CMgivenrun)
    }
  }
  return(1-sum(FWERbits))
}


Boundfinder=function(r,WA,amax,alpha,tol)
{
  bondshapewanted=tri(r[1,]) #need to make these functions and change this for the differnt ones
  
  cFWER=-Inf#current FWER
  ua=2*amax
  la=0
  ca=(ua+la)/2
  while( cFWER>(alpha) | cFWER<(alpha-tol) )
  {
    if(cFWER>(alpha))
    {
      ua=ua
      la=ca
      ca=(ua+la)/2
      cU=ca*bondshapewanted$U
      cL=ca*bondshapewanted$L
      cFWER=FWER(r = r,WA = WA,L = cL,U = cU)
      #print(cFWER)
    }
    
    if(cFWER<(alpha))
    {
      ua=ca
      la=la
      ca=(ua+la)/2
      cU=ca*bondshapewanted$U
      cL=ca*bondshapewanted$L
      cFWER=FWER(r = r,WA = WA,L = cL,U = cU)
      #print(cFWER)
    }
  }
  U=ca*bondshapewanted$U
  L=ca*bondshapewanted$L
  return(list("L"=L,"U"=U))
}

####

simplenfinderPWpower=function(r,theta,sd,amax,nmax,alpha,beta,tol) #finds it when everystarts at ones
{
  WA=rep(0,dim(r)[1])
  simplebounds=Boundfinder(r,WA,amax,alpha,tol)
  L=simplebounds$L
  U=simplebounds$U
  r=r #/GCF(r)#first step is to reduce r to its simplest form #have not bothered with this
  cPWpower=Inf #current PW
  un=2*nmax
  ln=0
  cn=(un+ln)/2
  
  while( cPWpower>(1-beta+tol) | cPWpower<(1-beta) )
  {
    if(cPWpower>(1-beta))
    {
      un=cn
      ln=ln
      cn=(un+ln)/2
      testn=cn*r[1,] #as it the same for every row in the code
      
      cPWpower=pairwisepowereveryarm(r=r,n=testn,theta=theta,sd=sd,L=L,U=U)
      #print(cPWpower)
    }
    if(cPWpower<(1-beta))
    {
      un=un
      ln=cn
      cn=(un+ln)/2
      testn=cn*r[1,] #as it the same for every row in the code
      cPWpower=pairwisepowereveryarm(r=r,n=testn,theta=theta,sd=sd,L=L,U=U)
      #print(cPWpower)
    }
  }
  #print(testn)
  n=ceiling(cn)*r[1,]
  cPWpower=pairwisepowereveryarm(r=r,n=n,theta=theta,sd=sd,L=L,U=U)
  #print(cPWpower)
  return(list("n"=n,"U"=U,"L"=L))
}


nfinderPWpowerwhensetadding=function(r,theta,sd,WA,amax,nmax,alpha,beta,tol)
{
  nnow=simplenfinderPWpower(r=r,theta,sd,amax,nmax,alpha,beta,tol)$n
  nnow=nnow-r[1,]
  
  A=dim(r)[1]
  S=dim(r)[2]
  
  cPWpower=0
  while(cPWpower<(1-beta))
  {
    nnow=nnow+r[1,]
    rnow=matrix(nnow,nrow = A,ncol=S,byrow=T)
    newbounds=Boundfinder(rnow,WA,amax,alpha,tol)
    L=newbounds$L
    U=newbounds$U
    cPWpower=pairwisepowereveryarm(r=rnow,n=nnow,theta=theta,sd=sd,L=L,U=U)
    #print(cPWpower)
  }
  
  return(list("L"=L,"U"=U,"nnow"=nnow,"WA"=WA)) 
}

WA=c(0,0) #States when treatments are added to the trial
r=matrix(c(1,2),nrow = 2,ncol=2,byrow=T) # Change this for the number of arms and stages
nfinderPWpowerwhensetadding(r=r,theta = -log(0.69),sd = 1,WA = WA,amax = 25,nmax = 1000,alpha = 0.025,beta = 0.2,tol = 0.00001)

ResultsPWPdifadding200=vector(mode="list",length = 201)

for(WAsv in 0:200) #WA second value
{
  cWA=c(0,WAsv)
  set.seed(1)
  ResultsPWPdifadding200[[WAsv+1]]=nfinderPWpowerwhensetadding(r=r,theta = -log(0.69),sd = 1,WA = cWA,amax = 25,nmax = 1000,alpha = 0.025,beta = 0.2,tol = 0.00001)
  print(WAsv)
}  

save(ResultsPWPdifadding200,file="ResultsPWPdifadding200.RData")
#maximum sample size finder
maxeachrunPWP200=rep(NA,201)
for(i in 1:201)
{
  maxeachrunPWP200[i]=(ResultsPWPdifadding200[[i]]$nnow[2])*3+ResultsPWPdifadding200[[i]]$WA[2]
}

plot(y=maxeachrunPWP200,x=0:200)
save(maxeachrunPWP200,file="maxeachrunPWP200.RData")


kequalkstar=function(r,WA,gAandS1,gAandS2) #the given AandS1 against the given AandS2
{
  rkj=r[gAandS1[1],gAandS1[2]]
  rkjstar=r[gAandS2[1],gAandS2[2]]
  
  #print("rkj")
  #print(rkj)
  
  rk=WA[gAandS1[1]]
  r0kj=rkj+rk
  r0kjstar=rkjstar+rk
  
  
  
  part1= (             
    sqrt((rkj)^-1 + (r0kj-rk)^-1)*sqrt((rkjstar)^-1 + (r0kjstar-rk)^-1)    
  )^-1
  
  
  part2op1= ( (rkj)^-1 + (r0kj-rk)^-1) #assuming jstar<j
  
  part2op2= ( (rkjstar)^-1 + (r0kjstar-rk)^-1) #assuming j<jstar
  
  #print("part1")
  #print(part1)
  
  ans=part1*min(part2op1,part2op2)
  #print("ans")
  #print(ans)
  
  return(ans)
}


knotequalkstar=function(r,WA,gAandS1,gAandS2) #the given AandS1 against the given AandS2
{
  rkj=r[gAandS1[1],gAandS1[2]]
  rkstarjstar=r[gAandS2[1],gAandS2[2]]
  
  #print("rkj")
  #print(rkj)
  
  rk=WA[gAandS1[1]]
  rkstar=WA[gAandS2[1]]
  r0kj=rkj+rk
  r0kstarjstar=rkstarjstar+rkstar
  
  
  
  part1= (             
    sqrt((rkj)^-1 + (r0kj-rk)^-1)*sqrt((rkstarjstar)^-1 + (r0kstarjstar-rkstar)^-1)    
  )^-1
  
  
  part2= min( (r0kj- max(rk,rkstar)),(r0kstarjstar- max(rk,rkstar)) ) #assuming jstar<j
  
  
  part3=(r0kj-rk)*(r0kstarjstar-rkstar)
  
  #print("part1")
  #print(part1)
  
  ans=max(0,part1*part2/part3)
  #print("ans")
  #print(ans)
  
  return(ans)
}


correlationmatrixFWER=function(r,WA)
{
  A=dim(r)[1]
  S=dim(r)[2]
  rowandcol=prod(dim(r)) #how large we need
  Cormatrix=matrix(NA,nrow = rowandcol,ncol=rowandcol)
  
  AandS1=AandS2=cbind(rep(1:A,each=S),rep(1:S,times=A)) #Arm and Stage matrix
  
  for(i in 1:rowandcol) #i does each row
  {
    for(istar in 1:rowandcol) #istar does each column
    {
      gAandS1=AandS1[i,]
      #print("gAandS1")
      #print(gAandS1)
      gAandS2=AandS2[istar,]
      if(gAandS1[1]==gAandS2[1])
      {
        Cormatrix[i,istar]=kequalkstar(r,WA,gAandS1,gAandS2)
      }
      else
      {
        Cormatrix[i,istar]=knotequalkstar(r,WA,gAandS1,gAandS2)
      }
      
    }
    
  } 
  
  Cormatrix
  
}

#FWER


correlationmatrixFWERgivenrun=function(givencomb,A,S,CM)
{
  wneeded=matrix(0,nrow=S,ncol=A) #which are needed
  for(i in 1:A)
  {
    givencombA=givencomb[i]
    wneeded[,i]=c(rep(T,givencombA),rep(F,S-givencombA))
  }
  #print(wneeded)
  #print("c(wneeded)")
  #print(c(wneeded))
  CMrun=CM[c(which(wneeded==1)),c(which(wneeded==1))]
  return(CMrun)
}


meanexpectedsamplesizegivenrun=function(givencomb,A,n,thetaforeach,sd)
{
  
  meangiven=c()
  
  for(i in 1:A)
  {
    givencombA=givencomb[i]
    meangivenA=sqrt(n[1:(givencombA)])*thetaforeach[i]/(sd*sqrt(2))
    
    meangiven=c(meangiven,meangivenA)
  }
  
  return(meangiven)
  
}


totalESSboundsgivenrun=function(L,U,givencomb,givenq,A)
{
  boundL=c()
  boundU=c()
  
  for(i in 1:A)
  {
    givencombA=givencomb[i]
    if(givenq[i]==0)
    {
      LastL=-Inf
      LastU=L[givencombA]
    }
    if(givenq[i]==1)
    {
      LastL=U[givencombA]
      LastU=Inf
    }
    
    boundLgivenA=c(L[0:(givencombA-1)],LastL)
    boundUgivenA=c(U[0:(givencombA-1)],LastU)
    boundL=c(boundL,boundLgivenA)
    boundU=c(boundU,boundUgivenA)
  }
  
  return(list("boundL"=boundL,"boundU"=boundU))
  
}

Expectedsamplesizeprobbit=function(r,n,thetaforeach,sd,WA,L,U)
{
  A=dim(r)[1]
  S=dim(r)[2]
  Allcombs=permutations(n = S,r=A,repeats.allowed = TRUE)
  LAllcombs=dim(Allcombs)[1]
  Allq=permutations(n = 2,v=0:1,r=A,repeats.allowed = TRUE)
  Lallq=dim(Allq)[1]
  expectedsamplesizebits=rep(NA,LAllcombs*Lallq)
  
  CM=correlationmatrixFWER(r,WA) #total correlation matrix
  counter=0
  #print(LAllcombs*Lallq)
  for(iESS in 1:LAllcombs)
  {
    #print(counter)
    givencomb=Allcombs[iESS,] #given combintaion for this run
    #print("givencomb")
    #print(givencomb)
    
    
    #print(Boundsgivenrun)
    #print(CM)
    CMgivenrun=correlationmatrixFWERgivenrun(givencomb,A,S,CM)
    
    meangivenrun=meanexpectedsamplesizegivenrun(givencomb,A,n,thetaforeach,sd)
    
    #print(meangivenrun)
    
    for(iq in 1:Lallq)
    {
      counter=counter+1
      givenq=Allq[iq,]
      givenbounds=totalESSboundsgivenrun(L,U,givencomb,givenq,A)
      #print(givenbounds)
      Lgiven=givenbounds$boundL
      Ugiven=givenbounds$boundU
      if(dim(CMgivenrun)[1]==1)
      {
        set.seed(1)
        expectedsamplesizebits[counter]=pmvnorm(lower=Lgiven, upper = Ugiven  ,mean = meangivenrun, sigma = 1)
        
      }
      else
      {
        set.seed(1)
        expectedsamplesizebits[counter]=pmvnorm(lower=Lgiven, upper = Ugiven  ,mean = meangivenrun, corr = CMgivenrun)
      }
    }
    
  }
  return(expectedsamplesizebits)
}
#n=c(30,60,90)
#WA=c(0,10,40,60)
#r=matrix(c(1,2,3),nrow = 4,ncol=3,byrow=T)
#U=c(2.7,2.5,2)
#L=c(0,0.3,2)
#thetaforeach=c(80,20,-20,-10)
#test=Expectedsamplesize(r,n,thetaforeach,sd=1,WA,L,U)
#sum(test) #should equal 1 

Expectedsamplesizenumberbit=function(n,r,WA)
{
  A=dim(r)[1]
  S=dim(r)[2]
  Allcombs=permutations(n = S,r=A,repeats.allowed = TRUE)
  LAllcombs=dim(Allcombs)[1]
  Allq=permutations(n = 2,v=0:1,r=A,repeats.allowed = TRUE)
  Lallq=dim(Allq)[1]
  
  Activenbit=matrix(rep(NA,LAllcombs*Lallq*A),ncol=A)
  Controlnbit=rep(NA,LAllcombs*Lallq)
  Totalnbit=rep(NA,LAllcombs*Lallq)
  counter=0
  for(iESS in 1:LAllcombs)
  {
    #print(counter)
    givencomb=Allcombs[iESS,]
    for(iq in 1:Lallq)
    {
      counter=counter+1
      givenActiven=n[givencomb]
      givenControln=max(n[givencomb]+WA)
      givenTotaln=sum(givenActiven)+givenControln
      Activenbit[counter,]=givenActiven
      Controlnbit[counter]=givenControln
      Totalnbit[counter]=givenTotaln
    }
    
  }
  return(list("Activen"=Activenbit,"Controln"=Controlnbit,"Totaln"=Totalnbit))
}
#testnbit=Expectedsamplesizenumberbit(n,r,WA)
#sum(testnbit$Totaln*test)


#expected sample size for the pairwise set of data points
ExpectedPWL1=ExpectedPWL2=ExpectedPWL3=ExpectedPWL4=ExpectedPWL5=ExpectedPWL6=rep(NA,201)
load("ResultsPWPdifadding200.RData")

for(runnumber in 1:201)
{
  sd=1
  n=ResultsPWPdifadding200[[runnumber]]$nnow
  r=matrix(c(1,2,1,2),nrow = 2,byrow = T)*n[1]
  U=ResultsPWPdifadding200[[runnumber]]$U
  L=ResultsPWPdifadding200[[runnumber]]$L
  WA=ResultsPWPdifadding200[[runnumber]]$WA
  
  set.seed(1)
  Npart=Expectedsamplesizenumberbit(n,r,WA)
  
  #line1
  thetaforeach=c(-log(0.69),-log(0.69))
  set.seed(1)
  Ppart=Expectedsamplesizeprobbit(r,n,thetaforeach,sd,WA,L,U)
  ExpectedPWL1[runnumber]=sum(Ppart*Npart$Totaln)
  
  
  #line2
  thetaforeach=c(-log(0.69),0)
  set.seed(1)
  Ppart=Expectedsamplesizeprobbit(r,n,thetaforeach,sd,WA,L,U)
  ExpectedPWL2[runnumber]=sum(Ppart*Npart$Totaln)
  
  #line3
  thetaforeach=c(-log(0.69),-9*10^100)
  set.seed(1)
  Ppart=Expectedsamplesizeprobbit(r,n,thetaforeach,sd,WA,L,U)
  ExpectedPWL3[runnumber]=sum(Ppart*Npart$Totaln)
  
  #line4
  thetaforeach=c(0,-log(0.69))
  set.seed(1)
  Ppart=Expectedsamplesizeprobbit(r,n,thetaforeach,sd,WA,L,U)
  ExpectedPWL4[runnumber]=sum(Ppart*Npart$Totaln)
  
  #line5
  thetaforeach=c(0,0)
  set.seed(1)
  Ppart=Expectedsamplesizeprobbit(r,n,thetaforeach,sd,WA,L,U)
  ExpectedPWL5[runnumber]=sum(Ppart*Npart$Totaln)
  
  #line6
  thetaforeach=c(-9*10^100,-log(0.69))
  set.seed(1)
  Ppart=Expectedsamplesizeprobbit(r,n,thetaforeach,sd,WA,L,U)
  ExpectedPWL6[runnumber]=sum(Ppart*Npart$Totaln)
  
  print(runnumber)
}
ESSeachrunPWPall200=list("line1"=ExpectedPWL1,"line2"=ExpectedPWL2,"line3"=ExpectedPWL3,
                         "line4"=ExpectedPWL4,"line5"=ExpectedPWL5,"line6"=ExpectedPWL6)
save(ESSeachrunPWPall200,file = "ESSeachrunPWPall200.RData")


#expected sample size for the pairwise set of data points
ExpectedTPL1=ExpectedTPL2=ExpectedTPL3=ExpectedTPL4=ExpectedTPL5=ExpectedTPL6=rep(NA,201)
load("ResultsTPdifadding200.RData")

for(runnumber in 1:201)
{
  sd=1
  n=ResultsTPdifadding200[[runnumber]]$nnow
  r=matrix(c(1,2,1,2),nrow = 2,byrow = T)*n[1]
  U=ResultsTPdifadding200[[runnumber]]$U
  L=ResultsTPdifadding200[[runnumber]]$L
  WA=ResultsTPdifadding200[[runnumber]]$WA
  
  set.seed(1)
  Npart=Expectedsamplesizenumberbit(n,r,WA)
  
  #line1
  thetaforeach=c(-log(0.69),-log(0.69))
  set.seed(1)
  Ppart=Expectedsamplesizeprobbit(r,n,thetaforeach,sd,WA,L,U)
  ExpectedTPL1[runnumber]=sum(Ppart*Npart$Totaln)
  
  
  #line2
  thetaforeach=c(-log(0.69),0)
  set.seed(1)
  Ppart=Expectedsamplesizeprobbit(r,n,thetaforeach,sd,WA,L,U)
  ExpectedTPL2[runnumber]=sum(Ppart*Npart$Totaln)
  
  #line3
  thetaforeach=c(-log(0.69),-9*10^100)
  set.seed(1)
  Ppart=Expectedsamplesizeprobbit(r,n,thetaforeach,sd,WA,L,U)
  ExpectedTPL3[runnumber]=sum(Ppart*Npart$Totaln)
  
  #line4
  thetaforeach=c(0,-log(0.69))
  set.seed(1)
  Ppart=Expectedsamplesizeprobbit(r,n,thetaforeach,sd,WA,L,U)
  ExpectedTPL4[runnumber]=sum(Ppart*Npart$Totaln)
  
  #line5
  thetaforeach=c(0,0)
  set.seed(1)
  Ppart=Expectedsamplesizeprobbit(r,n,thetaforeach,sd,WA,L,U)
  ExpectedTPL5[runnumber]=sum(Ppart*Npart$Totaln)
  
  #line6
  thetaforeach=c(-9*10^100,-log(0.69))
  set.seed(1)
  Ppart=Expectedsamplesizeprobbit(r,n,thetaforeach,sd,WA,L,U)
  ExpectedTPL6[runnumber]=sum(Ppart*Npart$Totaln)
  
  print(runnumber)
}
ESSeachrunTPall200=list("line1"=ExpectedTPL1,"line2"=ExpectedTPL2,"line3"=ExpectedTPL3,
                        "line4"=ExpectedTPL4,"line5"=ExpectedTPL5,"line6"=ExpectedTPL6)
save(ESSeachrunTPall200,file = "ESSeachrunTPall200.RData")

#simple 1 stage trial.

FWER=function(L,U)
{
  set.seed(1)
  FWERpart1=pmvnorm(lower=U[1], upper = Inf  ,mean = 0, sigma = 1)
  set.seed(1)
  FWERpart2=pmvnorm(lower=c(L[1],U[2]), upper = c(U[1],Inf)  ,mean = c(0,0),
                    corr = matrix(c(1,sqrt(.5),sqrt(.5),1),nrow = 2,byrow=T) )
  FWERfound=FWERpart1+FWERpart2
  return(FWERfound[[1]])
}
#FWER(c(0,2),c(2.4,2.4))


tri=function(rf) 
{
  rfNA=rf[!is.na(rf)]
  MrfNA=max(rfNA)
  LrfNA=length(rfNA)
  rfNA1=rfNA[1]
  rfNAa1=rfNA/rfNA1
  MrfNAa1=MrfNA/rfNA1
  UfNA=1*(1+rfNAa1/MrfNAa1)/sqrt(rfNAa1)
  LfNA=-1*(1-3*rfNAa1/MrfNAa1)/sqrt(rfNAa1)
  
  NNA=length(rf)-LrfNA #number of NA needed
  Uf=c(UfNA,rep(NA,NNA))
  Lf=c(LfNA,rep(NA,NNA))
  
  return(list("U"=Uf,"L"=Lf))  
}

Boundfinder=function(amax,alpha,tol)
{
  bondshapewanted=tri(c(1,2)) #need to make these functions and change this for the differnt ones
  
  cFWER=-Inf#current FWER
  ua=2*amax
  la=0
  ca=(ua+la)/2
  while( cFWER>(alpha) | cFWER<(alpha-tol) )
  {
    if(cFWER>(alpha))
    {
      ua=ua
      la=ca
      ca=(ua+la)/2
      cU=ca*bondshapewanted$U
      cL=ca*bondshapewanted$L
      cFWER=FWER(L = cL,U = cU)
      #print(cFWER)
    }
    
    if(cFWER<(alpha))
    {
      ua=ca
      la=la
      ca=(ua+la)/2
      cU=ca*bondshapewanted$U
      cL=ca*bondshapewanted$L
      cFWER=FWER(L = cL,U = cU)
      #print(cFWER)
    }
  }
  U=ca*bondshapewanted$U
  L=ca*bondshapewanted$L
  return(list("L"=L,"U"=U))
}
#testbounds=Boundfinder(10,0.025,0.00001)

powerfinder=function(L,U,delta,n,sd)
{
  meansneeded=delta*sqrt(n)/(sd*sqrt(2))
  set.seed(1)
  Powerpart1=pmvnorm(lower=U[1], upper = Inf  ,mean = meansneeded[1], sigma = 1)
  set.seed(1)
  Powerpart2=pmvnorm(lower=c(L[1],U[2]), upper = c(U[1],Inf)  ,mean = meansneeded,
                     corr = matrix(c(1,sqrt(.5),sqrt(.5),1),nrow = 2,byrow=T) )
  Powerfound=Powerpart1+Powerpart2
  return(Powerfound[[1]])
}

samplesizefounder=function(L,U,delta,beta,sd)
{
  nnow=c(0,0)
  cpower=0
  while(cpower<=(1-beta))
  {
    nnow=nnow+c(1,2)
    cpower=powerfinder(L=L,U=U,delta=delta,n=nnow,sd=sd)
    #print(cpower)
  }
  return(nnow)
}
#samplesizefounder(L=testbounds$L,U=testbounds$U,delta = -log(0.69),beta = 0.2,sd=1)

Onearmdesign=function(alpha,beta,amax,tol,delta,sd)
{
  Thebounds=Boundfinder(amax,alpha,tol)
  Then=samplesizefounder(L=Thebounds$L,U=Thebounds$U,delta,beta,sd)
  return(list("L"=Thebounds$L,"U"=Thebounds$U,"n"=Then))
}


ESSonearm=function(L,U,n,delta,sd)
{
  meansneeded=delta*sqrt(n)/(sd*sqrt(2))
  #first stage stop
  set.seed(1)
  part1stop1=pmvnorm(lower=U[1], upper = Inf  ,mean = meansneeded[1], sigma = 1)
  set.seed(1)
  part2stop1=pmvnorm(lower=-Inf, upper = L[1]  ,mean = meansneeded[1], sigma = 1)
  #print("n")
  #print(n)
  Stage1stop=(part1stop1+part2stop1)*2*n[1]
  
  #print("(part1stop1+part2stop1)")
  #print((part1stop1+part2stop1))
  #second stage stop
  set.seed(1)
  part1stop2=pmvnorm(lower=c(L[1],U[2]), upper = c(U[1],Inf)  ,mean = meansneeded,
                     corr = matrix(c(1,sqrt(.5),sqrt(.5),1),nrow = 2,byrow=T) )
  set.seed(1)
  part2stop2=pmvnorm(lower=c(L[1],-Inf), upper = c(U[1],U[2])  ,mean = meansneeded,
                     corr = matrix(c(1,sqrt(.5),sqrt(.5),1),nrow = 2,byrow=T) )
  #print("(part1stop2+part2stop2)")
  #print((part1stop2+part2stop2))
  Stage2stop=(part1stop2+part2stop2)*2*n[2]
  #print(((part1stop2+part2stop2)+(part1stop1+part2stop1))[[1]])
  TotalESS=Stage1stop[[1]]+Stage2stop[[1]]
  return(TotalESS)
}
Designfor1armPWP=Onearmdesign(0.025,0.2,20,0.00001,-log(0.69),1)
Designfor1armPWP
delta0ESSPWP=ESSonearm(Designfor1armPWP$L,Designfor1armPWP$U,n=Designfor1armPWP$n,delta=0,sd=1)

deltalog.69ESSPWP=ESSonearm(Designfor1armPWP$L,Designfor1armPWP$U,n=Designfor1armPWP$n,delta=-log(0.69),sd=1)

deltalogmInfESSPWP=ESSonearm(Designfor1armPWP$L,Designfor1armPWP$U,n=Designfor1armPWP$n,delta=--9*10^100,sd=1)

MaxsepatePWP=Designfor1armPWP$n[2]*4
Line1sepatePWP=deltalog.69ESSPWP+deltalog.69ESSPWP
Line2sepatePWP=deltalog.69ESSPWP+delta0ESSPWP
Line3sepatePWP=deltalog.69ESSPWP+deltalogmInfESSPWP
Line4sepatePWP=delta0ESSPWP+deltalog.69ESSPWP
Line5sepatePWP=delta0ESSPWP+delta0ESSPWP
Line6sepatePWP=deltalogmInfESSPWP+deltalog.69ESSPWP

SamplesizesepatePWP=list("MaxsepatePWP"=MaxsepatePWP,"Line1sepatePWP"=Line1sepatePWP,"Line2sepatePWP"=Line2sepatePWP,
                         "Line3sepatePWP"=Line3sepatePWP,"Line4sepatePWP"=Line4sepatePWP,"Line5sepatePWP"=Line5sepatePWP
                         ,"Line6sepatePWP"=Line6sepatePWP)
save(SamplesizesepatePWP,file="SamplesizesepatePWP.RData")


Designfor1armTP=Onearmdesign(0.025,1-sqrt(.8),20,0.00001,-log(0.69),1)
Designfor1armTP

delta0ESSTP=ESSonearm(Designfor1armTP$L,Designfor1armTP$U,n=Designfor1armTP$n,delta=0,sd=1)

deltalog.69ESSTP=ESSonearm(Designfor1armTP$L,Designfor1armTP$U,n=Designfor1armTP$n,delta=-log(0.69),sd=1)

deltalogmInfESSTP=ESSonearm(Designfor1armTP$L,Designfor1armTP$U,n=Designfor1armTP$n,delta=--9*10^100,sd=1)
MaxsepateTP=Designfor1armTP$n[2]*4
Line1sepateTP=deltalog.69ESSTP+deltalog.69ESSTP
Line2sepateTP=deltalog.69ESSTP+delta0ESSTP
Line3sepateTP=deltalog.69ESSTP+deltalogmInfESSTP
Line4sepateTP=delta0ESSTP+deltalog.69ESSTP
Line5sepateTP=delta0ESSTP+delta0ESSTP
Line6sepateTP=deltalogmInfESSTP+deltalog.69ESSTP

SamplesizesepateTP=list("MaxsepateTP"=MaxsepateTP,"Line1sepateTP"=Line1sepateTP,"Line2sepateTP"=Line2sepateTP,
                        "Line3sepateTP"=Line3sepateTP,"Line4sepateTP"=Line4sepateTP,"Line5sepateTP"=Line5sepateTP
                        ,"Line6sepateTP"=Line6sepateTP)
save(SamplesizesepateTP,file="SamplesizesepateTP.RData")


FWER=function(L,U)
{
  set.seed(1)
  FWERpart1=pmvnorm(lower=U[1], upper = Inf  ,mean = 0, sigma = 1)
  set.seed(1)
  FWERpart2=pmvnorm(lower=c(L[1],U[2]), upper = c(U[1],Inf)  ,mean = c(0,0),
                    corr = matrix(c(1,sqrt(.5),sqrt(.5),1),nrow = 2,byrow=T) )
  FWERfound=FWERpart1+FWERpart2
  return(FWERfound[[1]])
}
#FWER(c(0,2),c(2.4,2.4))


tri=function(rf) 
{
  rfNA=rf[!is.na(rf)]
  MrfNA=max(rfNA)
  LrfNA=length(rfNA)
  rfNA1=rfNA[1]
  rfNAa1=rfNA/rfNA1
  MrfNAa1=MrfNA/rfNA1
  UfNA=1*(1+rfNAa1/MrfNAa1)/sqrt(rfNAa1)
  LfNA=-1*(1-3*rfNAa1/MrfNAa1)/sqrt(rfNAa1)
  
  NNA=length(rf)-LrfNA #number of NA needed
  Uf=c(UfNA,rep(NA,NNA))
  Lf=c(LfNA,rep(NA,NNA))
  
  return(list("U"=Uf,"L"=Lf))  
}

Boundfinder=function(amax,alpha,tol)
{
  bondshapewanted=tri(c(1,2)) #need to make these functions and change this for the differnt ones
  
  cFWER=-Inf#current FWER
  ua=2*amax
  la=0
  ca=(ua+la)/2
  while( cFWER>(alpha) | cFWER<(alpha-tol) )
  {
    if(cFWER>(alpha))
    {
      ua=ua
      la=ca
      ca=(ua+la)/2
      cU=ca*bondshapewanted$U
      cL=ca*bondshapewanted$L
      cFWER=FWER(L = cL,U = cU)
      #print(cFWER)
    }
    
    if(cFWER<(alpha))
    {
      ua=ca
      la=la
      ca=(ua+la)/2
      cU=ca*bondshapewanted$U
      cL=ca*bondshapewanted$L
      cFWER=FWER(L = cL,U = cU)
      #print(cFWER)
    }
  }
  U=ca*bondshapewanted$U
  L=ca*bondshapewanted$L
  return(list("L"=L,"U"=U))
}
#testbounds=Boundfinder(10,0.025,0.00001)

powerfinder=function(L,U,delta,n,sd)
{
  meansneeded=delta*sqrt(n)/(sd*sqrt(2))
  set.seed(1)
  Powerpart1=pmvnorm(lower=U[1], upper = Inf  ,mean = meansneeded[1], sigma = 1)
  set.seed(1)
  Powerpart2=pmvnorm(lower=c(L[1],U[2]), upper = c(U[1],Inf)  ,mean = meansneeded,
                     corr = matrix(c(1,sqrt(.5),sqrt(.5),1),nrow = 2,byrow=T) )
  Powerfound=Powerpart1+Powerpart2
  return(Powerfound[[1]])
}

samplesizefounder=function(L,U,delta,beta,sd)
{
  nnow=c(0,0)
  cpower=0
  while(cpower<=(1-beta))
  {
    nnow=nnow+c(1,2)
    cpower=powerfinder(L=L,U=U,delta=delta,n=nnow,sd=sd)
    #print(cpower)
  }
  return(nnow)
}
#samplesizefounder(L=testbounds$L,U=testbounds$U,delta = -log(0.69),beta = 0.2,sd=1)

Onearmdesign=function(alpha,beta,amax,tol,delta,sd)
{
  Thebounds=Boundfinder(amax,alpha,tol)
  Then=samplesizefounder(L=Thebounds$L,U=Thebounds$U,delta,beta,sd)
  return(list("L"=Thebounds$L,"U"=Thebounds$U,"n"=Then))
}


ESSonearm=function(L,U,n,delta,sd)
{
  meansneeded=delta*sqrt(n)/(sd*sqrt(2))
  #first stage stop
  set.seed(1)
  part1stop1=pmvnorm(lower=U[1], upper = Inf  ,mean = meansneeded[1], sigma = 1)
  set.seed(1)
  part2stop1=pmvnorm(lower=-Inf, upper = L[1]  ,mean = meansneeded[1], sigma = 1)
  #print("n")
  #print(n)
  Stage1stop=(part1stop1+part2stop1)*2*n[1]
  
  #print("(part1stop1+part2stop1)")
  #print((part1stop1+part2stop1))
  #second stage stop
  set.seed(1)
  part1stop2=pmvnorm(lower=c(L[1],U[2]), upper = c(U[1],Inf)  ,mean = meansneeded,
                     corr = matrix(c(1,sqrt(.5),sqrt(.5),1),nrow = 2,byrow=T) )
  set.seed(1)
  part2stop2=pmvnorm(lower=c(L[1],-Inf), upper = c(U[1],U[2])  ,mean = meansneeded,
                     corr = matrix(c(1,sqrt(.5),sqrt(.5),1),nrow = 2,byrow=T) )
  #print("(part1stop2+part2stop2)")
  #print((part1stop2+part2stop2))
  Stage2stop=(part1stop2+part2stop2)*2*n[2]
  #print(((part1stop2+part2stop2)+(part1stop1+part2stop1))[[1]])
  TotalESS=Stage1stop[[1]]+Stage2stop[[1]]
  return(TotalESS)
}
1-0.975^.5
Designfor1armPWP=Onearmdesign(1-0.975^.5,0.2,20,0.00001,-log(0.69),1)
Designfor1armPWP
delta0ESSPWP=ESSonearm(Designfor1armPWP$L,Designfor1armPWP$U,n=Designfor1armPWP$n,delta=0,sd=1)

deltalog.69ESSPWP=ESSonearm(Designfor1armPWP$L,Designfor1armPWP$U,n=Designfor1armPWP$n,delta=-log(0.69),sd=1)

deltalogmInfESSPWP=ESSonearm(Designfor1armPWP$L,Designfor1armPWP$U,n=Designfor1armPWP$n,delta=--9*10^100,sd=1)

MaxsepatePWP=Designfor1armPWP$n[2]*4
Line1sepatePWP=deltalog.69ESSPWP+deltalog.69ESSPWP
Line2sepatePWP=deltalog.69ESSPWP+delta0ESSPWP
Line3sepatePWP=deltalog.69ESSPWP+deltalogmInfESSPWP
Line4sepatePWP=delta0ESSPWP+deltalog.69ESSPWP
Line5sepatePWP=delta0ESSPWP+delta0ESSPWP
Line6sepatePWP=deltalogmInfESSPWP+deltalog.69ESSPWP

SamplesizesepatePWPFWER=list("MaxsepatePWP"=MaxsepatePWP,"Line1sepatePWP"=Line1sepatePWP,"Line2sepatePWP"=Line2sepatePWP,
                             "Line3sepatePWP"=Line3sepatePWP,"Line4sepatePWP"=Line4sepatePWP,"Line5sepatePWP"=Line5sepatePWP
                             ,"Line6sepatePWP"=Line6sepatePWP)
save(SamplesizesepatePWPFWER,file="SamplesizesepatePWPFWER.RData")


Designfor1armTP=Onearmdesign(1-0.975^.5,1-sqrt(.8),20,0.00001,-log(0.69),1)
Designfor1armTP

delta0ESSTP=ESSonearm(Designfor1armTP$L,Designfor1armTP$U,n=Designfor1armTP$n,delta=0,sd=1)

deltalog.69ESSTP=ESSonearm(Designfor1armTP$L,Designfor1armTP$U,n=Designfor1armTP$n,delta=-log(0.69),sd=1)

deltalogmInfESSTP=ESSonearm(Designfor1armTP$L,Designfor1armTP$U,n=Designfor1armTP$n,delta=--9*10^100,sd=1)
MaxsepateTP=Designfor1armTP$n[2]*4
Line1sepateTP=deltalog.69ESSTP+deltalog.69ESSTP
Line2sepateTP=deltalog.69ESSTP+delta0ESSTP
Line3sepateTP=deltalog.69ESSTP+deltalogmInfESSTP
Line4sepateTP=delta0ESSTP+deltalog.69ESSTP
Line5sepateTP=delta0ESSTP+delta0ESSTP
Line6sepateTP=deltalogmInfESSTP+deltalog.69ESSTP

SamplesizesepateTPFWER=list("MaxsepateTP"=MaxsepateTP,"Line1sepateTP"=Line1sepateTP,"Line2sepateTP"=Line2sepateTP,
                            "Line3sepateTP"=Line3sepateTP,"Line4sepateTP"=Line4sepateTP,"Line5sepateTP"=Line5sepateTP
                            ,"Line6sepateTP"=Line6sepateTP)
save(SamplesizesepateTPFWER,file="SamplesizesepateTPFWER.RData")

#for graph TP i need 196 for PWP I need 154
#creating the figure
#pairwisepower
load(file = "ESSeachrunPWPall200.RData")
load(file="maxeachrunPWP200.RData")
minPW=min(ESSeachrunPWPall200$line5[1:155]) #minimum value
maxPW=max(maxeachrunPWP200[1:155]) #minimum value
length(maxeachrunPWP200[1:155])
#plot
pdf(file = "Fig1b.pdf",   # The directory you want to save the file in
    width = 6.72, # The width of the plot in inches
    height = 5.54)
plot(x=0:154,y=maxeachrunPWP200[1:155],xlim=c(0,154),ylim = c(minPW-50,maxPW+10) ,main="Setting 2", type="l",col="Black",lty=1,lwd = 2,xlab = "When the second active treatment is added",ylab = "Required sample size")

#name1=expression("E(N|" (theta[1] == 0)) expression((theta[1] == 0))

name1=expression("max(N)")
name2=expression("E(N|"~(theta~"',"~ theta~"'")~")" ) 
name3=expression("E(N|"~(theta~"',"~ 0)~")" ) 
name4=expression("E(N|"~(theta~"',"~ -infinity)~")" ) 
name5=expression("E(N|"~(0~","~ theta~"'")~")" ) 
name6=expression("E(N|"~(0~","~ 0)~")" ) 
name7=expression("E(N|"~(-infinity ~","~ theta~"'")~")" ) 


legend(100, 370, legend=c(name1, name2, name3, name4,name5,name6,name7 ),
       col=c("Black","Dark Blue","Dark Green","Purple","Orange","Red","Blue"),lwd = 2, cex=0.8,
       box.lty=0)

points(x=0:154,y=ESSeachrunPWPall200$line1[1:155],type="l",col="Dark Blue",lwd = 2,lty=1)
points(x=0:154,y=ESSeachrunPWPall200$line2[1:155],type="l",col="Dark Green",lwd = 2,lty=1)
points(x=0:154,y=ESSeachrunPWPall200$line3[1:155],type="l",col="Purple",lwd = 2,lty=1)
points(x=0:154,y=ESSeachrunPWPall200$line4[1:155],type="l",col="Orange",lwd = 2,lty=1)
points(x=0:154,y=ESSeachrunPWPall200$line5[1:155],type="l",col="Red",lwd = 2,lty=1)
points(x=0:154,y=ESSeachrunPWPall200$line6[1:155],type="l",col="Blue",lwd = 2,lty=1)


name2=expression(alpha[sub1^"'"*sub2])

load(file="SamplesizesepatePWP.RData")

SamplesizesepatePWP$MaxsepatePWP
#abline(h=SamplesizesepatePWP$MaxsepatePWP,lty=3,col="black")
#abline(h=SamplesizesepatePWP$Line1sepatePWP,lty=3,col="Dark Blue")
#need to find when this goes above


nopointmax=min(which(SamplesizesepatePWP$MaxsepatePWP<=maxeachrunPWP200))-1
nopointline1=min(which(SamplesizesepatePWP$Line1sepatePWP<=ESSeachrunPWPall200$line1))-1
nopointline2=min(which(SamplesizesepatePWP$Line2sepatePWP<=ESSeachrunPWPall200$line2))-1
nopointline3=min(which(SamplesizesepatePWP$Line3sepatePWP<=ESSeachrunPWPall200$line3))-1
nopointline4=min(which(SamplesizesepatePWP$Line4sepatePWP<=ESSeachrunPWPall200$line4))-1
nopointline5=min(which(SamplesizesepatePWP$Line5sepatePWP<=ESSeachrunPWPall200$line5))-1
nopointline6=min(which(SamplesizesepatePWP$Line6sepatePWP<=ESSeachrunPWPall200$line6))-1


abline(v=nopointmax,lty=3,lwd = 3,col="Black")
abline(v=nopointline1,lty=3,lwd = 3,col="Dark Blue")
abline(v=nopointline2,lty=3,lwd = 3,col="Dark Green")
abline(v=nopointline3,lty=3,lwd = 3,col="Purple")
abline(v=nopointline4,lty=3,lwd = 3,col="Orange")
abline(v=nopointline5,lty=3,lwd = 3,col="Red")
abline(v=nopointline6,lty=3,lwd = 3,col="Blue")
#5.54 by 6.72
dev.off()
#PWPplotS2
#PWPplotSSR2

#values for paper 
min(maxeachrunPWP200[1:155])
max(maxeachrunPWP200[1:155])
nopointmax
SamplesizesepatePWP$MaxsepatePWP

nopointline6
SamplesizesepatePWP$Line6sepatePWP

#totalpower
load(file = "ESSeachrunTPall200.RData")
load(file="maxeachrunTP200.RData")
minTP=min(ESSeachrunTPall200$line5[1:197]) #minimum value
maxTP=max(maxeachrunTP200[1:197]) #minimum value
length(maxeachrunTP200[1:197])
#plot
pdf(file = "Fig2b.pdf",   # The directory you want to save the file in
    width = 6.72, # The width of the plot in inches
    height = 5.54)
plot(x=0:196,y=maxeachrunTP200[1:197],xlim=c(0,196),ylim = c(minTP-50,maxTP+10) ,type="l",main="Setting 2",col="Black",lty=1,lwd = 2,xlab = "When the second active treatment is added",ylab = "Required sample size")

#name1=expression("E(N|" (theta[1] == 0)) expression((theta[1] == 0))

name1=expression("max(N)")
name2=expression("E(N|"~(theta~"',"~ theta~"'")~")" ) 
name3=expression("E(N|"~(theta~"',"~ 0)~")" ) 
name4=expression("E(N|"~(theta~"',"~ infinity)~")" ) 
name5=expression("E(N|"~(0~","~ theta~"'")~")" ) 
name6=expression("E(N|"~(0~","~ 0)~")" ) 
name7=expression("E(N|"~(infinity ~","~ theta~"'")~")" ) 


legend(130, 465, legend=c(name1, name2, name3, name4,name5,name6,name7 ),
       col=c("Black","Dark Blue","Dark Green","Purple","Orange","Red","Blue"),lwd = 2, cex=0.8,
       box.lty=0)

points(x=0:196,y=ESSeachrunTPall200$line1[1:197],type="l",col="Dark Blue",lwd = 2,lty=1)
points(x=0:196,y=ESSeachrunTPall200$line2[1:197],type="l",col="Dark Green",lwd = 2,lty=1)
points(x=0:196,y=ESSeachrunTPall200$line3[1:197],type="l",col="Purple",lwd = 2,lty=1)
points(x=0:196,y=ESSeachrunTPall200$line4[1:197],type="l",col="Orange",lwd = 2,lty=1)
points(x=0:196,y=ESSeachrunTPall200$line5[1:197],type="l",col="Red",lwd = 2,lty=1)
points(x=0:196,y=ESSeachrunTPall200$line6[1:197],type="l",col="Blue",lwd = 2,lty=1)


name2=expression(alpha[sub1^"'"*sub2])

load(file="SamplesizesepateTP.RData")

SamplesizesepateTP$MaxsepateTP
#abline(h=SamplesizesepatePWP$MaxsepatePWP,lty=3,col="black")
#abline(h=SamplesizesepatePWP$Line1sepatePWP,lty=3,col="Dark Blue")
#need to find when this goes above


nopointmax=min(which(SamplesizesepateTP$MaxsepateTP<=maxeachrunTP200))-1
nopointline1=min(which(SamplesizesepateTP$Line1sepateTP<=ESSeachrunTPall200$line1))-1
nopointline2=min(which(SamplesizesepateTP$Line2sepateTP<=ESSeachrunTPall200$line2))-1
nopointline3=min(which(SamplesizesepateTP$Line3sepateTP<=ESSeachrunTPall200$line3))-1
nopointline4=min(which(SamplesizesepateTP$Line4sepateTP<=ESSeachrunTPall200$line4))-1
nopointline5=min(which(SamplesizesepateTP$Line5sepateTP<=ESSeachrunTPall200$line5))-1
nopointline6=min(which(SamplesizesepateTP$Line6sepateTP<=ESSeachrunTPall200$line6))-1


abline(v=nopointmax,lty=3,lwd = 3,col="Black")
abline(v=nopointline1,lty=3,lwd = 3,col="Dark Blue")
abline(v=nopointline2,lty=3,lwd = 3,col="Dark Green")
abline(v=nopointline3,lty=3,lwd = 3,col="Purple")
abline(v=nopointline4,lty=3,lwd = 3,col="Orange")
abline(v=nopointline5,lty=3,lwd = 3,col="Red")
abline(v=nopointline6,lty=3,lwd = 3,col="Blue")
dev.off()
#4.62*1.2 by 5.6*1.2 
#5.54 by 6.72
#TPplotSSR2
#5.54 by 6.72
#TPplotS2

#values for paper 
min(maxeachrunTP200[1:197])
max(maxeachrunTP200[1:197])
nopointmax
SamplesizesepateTP$MaxsepateTP

SamplesizesepateTP$Line6sepateTP
nopointline6

#FWER control version of all the plots


#pairwisepower
load(file = "ESSeachrunPWPall200.RData")
load(file="maxeachrunPWP200.RData")
minPW=min(ESSeachrunPWPall200$line5[1:155]) #minimum value
maxPW=max(maxeachrunPWP200[1:155]) #minimum value
length(maxeachrunPWP200[1:155])
#plot
pdf(file = "Fig1a.pdf",   # The directory you want to save the file in
    width = 6.72, # The width of the plot in inches
    height = 5.54)
plot(x=0:154,y=maxeachrunPWP200[1:155],xlim=c(0,154),ylim = c(minPW-50,maxPW+10) ,main="Setting 1",type="l",col="Black",lty=1,lwd = 2,xlab = "When the second active treatment is added",ylab = "Required sample size")

#name1=expression("E(N|" (theta[1] == 0)) expression((theta[1] == 0))

name1=expression("max(N)")
name2=expression("E(N|"~(theta~"',"~ theta~"'")~")" ) 
name3=expression("E(N|"~(theta~"',"~ 0)~")" ) 
name4=expression("E(N|"~(theta~"',"~ -infinity)~")" ) 
name5=expression("E(N|"~(0~","~ theta~"'")~")" ) 
name6=expression("E(N|"~(0~","~ 0)~")" ) 
name7=expression("E(N|"~(-infinity ~","~ theta~"'")~")" ) 


legend(100, 370, legend=c(name1, name2, name3, name4,name5,name6,name7 ),
       col=c("Black","Dark Blue","Dark Green","Purple","Orange","Red","Blue"),lwd = 2, cex=0.8,
       box.lty=0)

points(x=0:154,y=ESSeachrunPWPall200$line1[1:155],type="l",col="Dark Blue",lwd = 2,lty=1)
points(x=0:154,y=ESSeachrunPWPall200$line2[1:155],type="l",col="Dark Green",lwd = 2,lty=1)
points(x=0:154,y=ESSeachrunPWPall200$line3[1:155],type="l",col="Purple",lwd = 2,lty=1)
points(x=0:154,y=ESSeachrunPWPall200$line4[1:155],type="l",col="Orange",lwd = 2,lty=1)
points(x=0:154,y=ESSeachrunPWPall200$line5[1:155],type="l",col="Red",lwd = 2,lty=1)
points(x=0:154,y=ESSeachrunPWPall200$line6[1:155],type="l",col="Blue",lwd = 2,lty=1)


name2=expression(alpha[sub1^"'"*sub2])

load(file="SamplesizesepatePWPFWER.RData")

SamplesizesepatePWPFWER$MaxsepatePWP
#abline(h=SamplesizesepatePWP$MaxsepatePWP,lty=3,col="black")
#abline(h=SamplesizesepatePWP$Line1sepatePWP,lty=3,col="Dark Blue")
#need to find when this goes above


nopointmax=min(which(SamplesizesepatePWPFWER$MaxsepatePWP<=maxeachrunPWP200))-1
nopointline1=min(which(SamplesizesepatePWPFWER$Line1sepatePWP<=ESSeachrunPWPall200$line1))-1
nopointline2=min(which(SamplesizesepatePWPFWER$Line2sepatePWP<=ESSeachrunPWPall200$line2))-1
nopointline3=min(which(SamplesizesepatePWPFWER$Line3sepatePWP<=ESSeachrunPWPall200$line3))-1
nopointline4=min(which(SamplesizesepatePWPFWER$Line4sepatePWP<=ESSeachrunPWPall200$line4))-1
nopointline5=min(which(SamplesizesepatePWPFWER$Line5sepatePWP<=ESSeachrunPWPall200$line5))-1
nopointline6=min(which(SamplesizesepatePWPFWER$Line6sepatePWP<=ESSeachrunPWPall200$line6))-1


abline(v=nopointmax,lty=3,lwd = 3,col="Black")
abline(v=nopointline1,lty=3,lwd = 3,col="Dark Blue")
abline(v=nopointline2,lty=3,lwd = 3,col="Dark Green")
abline(v=nopointline3,lty=3,lwd = 3,col="Purple")
abline(v=nopointline4,lty=3,lwd = 3,col="Orange")
abline(v=nopointline5,lty=3,lwd = 3,col="Red")
abline(v=nopointline6,lty=3,lwd = 3,col="Blue")
dev.off()
#5.54 by 6.72
#PWPplotSSR2
#PWPplotS1
#values for paper 
min(maxeachrunPWP200)
max(maxeachrunPWP200)
nopointmax
SamplesizesepatePWPFWER$MaxsepatePWP

nopointline6
SamplesizesepatePWPFWER$Line6sepatePWP

#totalpower
load(file = "ESSeachrunTPall200.RData")
load(file="maxeachrunTP200.RData")
minTP=min(ESSeachrunTPall200$line5[1:197]) #minimum value
maxTP=max(maxeachrunTP200[1:197]) #minimum value
length(maxeachrunTP200[1:197])
#plot
pdf(file = "Fig2a.pdf",   # The directory you want to save the file in
    width = 6.72, # The width of the plot in inches
    height = 5.54)

plot(x=0:196,y=maxeachrunTP200[1:197],xlim=c(0,196),ylim = c(minTP-50,maxTP+10) ,main="Setting 1" ,type="l",col="Black",lty=1,lwd = 2,xlab = "When the second active treatment is added",ylab = "Required sample size")

#name1=expression("E(N|" (theta[1] == 0)) expression((theta[1] == 0))

name1=expression("max(N)")
name2=expression("E(N|"~(theta~"',"~ theta~"'")~")" ) 
name3=expression("E(N|"~(theta~"',"~ 0)~")" ) 
name4=expression("E(N|"~(theta~"',"~ -infinity)~")" ) 
name5=expression("E(N|"~(0~","~ theta~"'")~")" ) 
name6=expression("E(N|"~(0~","~ 0)~")" ) 
name7=expression("E(N|"~(-infinity ~","~ theta~"'")~")" ) 


legend(130, 465, legend=c(name1, name2, name3, name4,name5,name6,name7 ),
       col=c("Black","Dark Blue","Dark Green","Purple","Orange","Red","Blue"),lwd = 2, cex=0.8,
       box.lty=0)

points(x=0:196,y=ESSeachrunTPall200$line1[1:197],type="l",col="Dark Blue",lwd = 2,lty=1)
points(x=0:196,y=ESSeachrunTPall200$line2[1:197],type="l",col="Dark Green",lwd = 2,lty=1)
points(x=0:196,y=ESSeachrunTPall200$line3[1:197],type="l",col="Purple",lwd = 2,lty=1)
points(x=0:196,y=ESSeachrunTPall200$line4[1:197],type="l",col="Orange",lwd = 2,lty=1)
points(x=0:196,y=ESSeachrunTPall200$line5[1:197],type="l",col="Red",lwd = 2,lty=1)
points(x=0:196,y=ESSeachrunTPall200$line6[1:197],type="l",col="Blue",lwd = 2,lty=1)


name2=expression(alpha[sub1^"'"*sub2])

load(file="SamplesizesepateTPFWER.RData")

SamplesizesepateTPFWER$MaxsepateTP


nopointmax=min(which(SamplesizesepateTPFWER$MaxsepateTP<=maxeachrunTP200))-1
nopointline1=min(which(SamplesizesepateTPFWER$Line1sepateTP<=ESSeachrunTPall200$line1))-1
nopointline2=min(which(SamplesizesepateTPFWER$Line2sepateTP<=ESSeachrunTPall200$line2))-1
nopointline3=min(which(SamplesizesepateTPFWER$Line3sepateTP<=ESSeachrunTPall200$line3))-1
nopointline4=min(which(SamplesizesepateTPFWER$Line4sepateTP<=ESSeachrunTPall200$line4))-1
nopointline5=min(which(SamplesizesepateTPFWER$Line5sepateTP<=ESSeachrunTPall200$line5))-1
nopointline6=min(which(SamplesizesepateTPFWER$Line6sepateTP<=ESSeachrunTPall200$line6))-1


abline(v=nopointmax,lty=3,lwd = 3,col="Black")
abline(v=nopointline1,lty=3,lwd = 3,col="Dark Blue")
abline(v=nopointline2,lty=3,lwd = 3,col="Dark Green")
abline(v=nopointline3,lty=3,lwd = 3,col="Purple")
abline(v=nopointline4,lty=3,lwd = 3,col="Orange")
abline(v=nopointline5,lty=3,lwd = 3,col="Red")
abline(v=nopointline6,lty=3,lwd = 3,col="Blue")


dev.off()


kequalkstar=function(r,WA,gAandS1,gAandS2) #the given AandS1 against the given AandS2
{
  rkj=r[gAandS1[1],gAandS1[2]]
  rkjstar=r[gAandS2[1],gAandS2[2]]
  
  #print("rkj")
  #print(rkj)
  
  rk=WA[gAandS1[1]]
  r0kj=rkj+rk
  r0kjstar=rkjstar+rk
  
  
  
  part1= (             
    sqrt((rkj)^-1 + (r0kj-rk)^-1)*sqrt((rkjstar)^-1 + (r0kjstar-rk)^-1)    
  )^-1
  
  
  part2op1= ( (rkj)^-1 + (r0kj-rk)^-1) #assuming jstar<j
  
  part2op2= ( (rkjstar)^-1 + (r0kjstar-rk)^-1) #assuming j<jstar
  
  #print("part1")
  #print(part1)
  
  ans=part1*min(part2op1,part2op2)
  #print("ans")
  #print(ans)
  
  return(ans)
}


knotequalkstar=function(r,WA,gAandS1,gAandS2) #the given AandS1 against the given AandS2
{
  rkj=r[gAandS1[1],gAandS1[2]]
  rkstarjstar=r[gAandS2[1],gAandS2[2]]
  
  #print("rkj")
  #print(rkj)
  
  rk=WA[gAandS1[1]]
  rkstar=WA[gAandS2[1]]
  r0kj=rkj+rk
  r0kstarjstar=rkstarjstar+rkstar
  
  
  
  part1= (             
    sqrt((rkj)^-1 + (r0kj-rk)^-1)*sqrt((rkstarjstar)^-1 + (r0kstarjstar-rkstar)^-1)    
  )^-1
  
  
  part2= min( (r0kj- max(rk,rkstar)),(r0kstarjstar- max(rk,rkstar)) ) #assuming jstar<j
  
  
  part3=(r0kj-rk)*(r0kstarjstar-rkstar)
  
  #print("part1")
  #print(part1)
  
  ans=max(0,part1*part2/part3)
  #print("ans")
  #print(ans)
  
  return(ans)
}


correlationmatrixFWER=function(r,WA)
{
  A=dim(r)[1]
  S=dim(r)[2]
  rowandcol=prod(dim(r)) #how large we need
  Cormatrix=matrix(NA,nrow = rowandcol,ncol=rowandcol)
  
  AandS1=AandS2=cbind(rep(1:A,each=S),rep(1:S,times=A)) #Arm and Stage matrix
  
  for(i in 1:rowandcol) #i does each row
  {
    for(istar in 1:rowandcol) #istar does each column
    {
      gAandS1=AandS1[i,]
      #print("gAandS1")
      #print(gAandS1)
      gAandS2=AandS2[istar,]
      if(gAandS1[1]==gAandS2[1])
      {
        Cormatrix[i,istar]=kequalkstar(r,WA,gAandS1,gAandS2)
      }
      else
      {
        Cormatrix[i,istar]=knotequalkstar(r,WA,gAandS1,gAandS2)
      }
      
    }
    
  } 
  
  Cormatrix
  
}

#FWER


correlationmatrixFWERgivenrun=function(givencomb,A,S,CM)
{
  wneeded=matrix(0,nrow=S,ncol=A) #which are needed
  for(i in 1:A)
  {
    givencombA=givencomb[i]
    wneeded[,i]=c(rep(T,givencombA),rep(F,S-givencombA))
  }
  #print(wneeded)
  #print("c(wneeded)")
  #print(c(wneeded))
  CMrun=CM[c(which(wneeded==1)),c(which(wneeded==1))]
  return(CMrun)
}


meanexpectedsamplesizegivenrun=function(givencomb,A,n,thetaforeach,sd)
{
  
  meangiven=c()
  
  for(i in 1:A)
  {
    givencombA=givencomb[i]
    meangivenA=sqrt(n[1:(givencombA)])*thetaforeach[i]/(sd*sqrt(2))
    
    meangiven=c(meangiven,meangivenA)
  }
  
  return(meangiven)
  
}


totalESSboundsgivenrun=function(L,U,givencomb,givenq,A)
{
  boundL=c()
  boundU=c()
  
  for(i in 1:A)
  {
    givencombA=givencomb[i]
    if(givenq[i]==0)
    {
      LastL=-Inf
      LastU=L[givencombA]
    }
    if(givenq[i]==1)
    {
      LastL=U[givencombA]
      LastU=Inf
    }
    
    boundLgivenA=c(L[0:(givencombA-1)],LastL)
    boundUgivenA=c(U[0:(givencombA-1)],LastU)
    boundL=c(boundL,boundLgivenA)
    boundU=c(boundU,boundUgivenA)
  }
  
  return(list("boundL"=boundL,"boundU"=boundU))
  
}

Expectedsamplesizeprobbit=function(r,n,thetaforeach,sd,WA,L,U)
{
  A=dim(r)[1]
  S=dim(r)[2]
  Allcombs=permutations(n = S,r=A,repeats.allowed = TRUE)
  LAllcombs=dim(Allcombs)[1]
  Allq=permutations(n = 2,v=0:1,r=A,repeats.allowed = TRUE)
  Lallq=dim(Allq)[1]
  expectedsamplesizebits=rep(NA,LAllcombs*Lallq)
  
  CM=correlationmatrixFWER(r,WA) #total correlation matrix
  counter=0
  #print(LAllcombs*Lallq)
  for(iESS in 1:LAllcombs)
  {
    #print(counter)
    givencomb=Allcombs[iESS,] #given combintaion for this run
    #print("givencomb")
    #print(givencomb)
    
    
    #print(Boundsgivenrun)
    #print(CM)
    CMgivenrun=correlationmatrixFWERgivenrun(givencomb,A,S,CM)
    
    meangivenrun=meanexpectedsamplesizegivenrun(givencomb,A,n,thetaforeach,sd)
    
    #print(meangivenrun)
    
    for(iq in 1:Lallq)
    {
      counter=counter+1
      givenq=Allq[iq,]
      givenbounds=totalESSboundsgivenrun(L,U,givencomb,givenq,A)
      #print(givenbounds)
      Lgiven=givenbounds$boundL
      Ugiven=givenbounds$boundU
      if(dim(CMgivenrun)[1]==1)
      {
        set.seed(1)
        expectedsamplesizebits[counter]=pmvnorm(lower=Lgiven, upper = Ugiven  ,mean = meangivenrun, sigma = 1)
        
      }
      else
      {
        set.seed(1)
        expectedsamplesizebits[counter]=pmvnorm(lower=Lgiven, upper = Ugiven  ,mean = meangivenrun, corr = CMgivenrun)
      }
    }
    
  }
  return(expectedsamplesizebits)
}
#n=c(30,60,90)
#WA=c(0,10,40,60)
#r=matrix(c(1,2,3),nrow = 4,ncol=3,byrow=T)
#U=c(2.7,2.5,2)
#L=c(0,0.3,2)
#thetaforeach=c(80,20,-20,-10)
#test=Expectedsamplesize(r,n,thetaforeach,sd=1,WA,L,U)
#sum(test) #should equal 1 


#this is the bit I need to change
Expectedsamplesizenumberbit=function(n,r,WA)
{
  A=dim(r)[1]
  S=dim(r)[2]
  Allcombs=permutations(n = S,r=A,repeats.allowed = TRUE)
  LAllcombs=dim(Allcombs)[1]
  Allq=permutations(n = 2,v=0:1,r=A,repeats.allowed = TRUE)
  Lallq=dim(Allq)[1]
  
  Activenbit=matrix(rep(NA,LAllcombs*Lallq*A),ncol=A)
  Controlnbit=rep(NA,LAllcombs*Lallq)
  Totalnbit=rep(NA,LAllcombs*Lallq)
  counter=0
  for(iESS in 1:LAllcombs)
  {
    #print(counter)
    givencomb=Allcombs[iESS,]
    #print(givencomb)
    for(iq in 1:Lallq)
    {
      counter=counter+1
      givenActiven=n[givencomb]
      #print(n[givencomb])
      givenControln=min(sum(n[givencomb]),max(n[givencomb]+WA))
      givenTotaln=sum(givenActiven)+givenControln
      Activenbit[counter,]=givenActiven
      Controlnbit[counter]=givenControln
      Totalnbit[counter]=givenTotaln
    }
    
  }
  #print(Totalnbit)
  return(list("Activen"=Activenbit,"Controln"=Controlnbit,"Totaln"=Totalnbit))
}
#testnbit=Expectedsamplesizenumberbit(n,r,WA)
#sum(testnbit$Totaln*test)


#expected sample size for the pairwise set of data points
ExpectedPWL1=ExpectedPWL2=ExpectedPWL3=ExpectedPWL4=ExpectedPWL5=ExpectedPWL6=rep(NA,201)
load("ResultsPWPdifadding200.RData")

for(runnumber in 1:201)
{
  sd=1
  n=ResultsPWPdifadding200[[runnumber]]$nnow
  r=matrix(c(1,2,1,2),nrow = 2,byrow = T)*n[1]
  U=ResultsPWPdifadding200[[runnumber]]$U
  L=ResultsPWPdifadding200[[runnumber]]$L
  WA=ResultsPWPdifadding200[[runnumber]]$WA
  
  #print(WA)
  set.seed(1)
  Npart=Expectedsamplesizenumberbit(n,r,WA)
  
  #line1
  thetaforeach=c(-log(0.69),-log(0.69))
  set.seed(1)
  Ppart=Expectedsamplesizeprobbit(r,n,thetaforeach,sd,WA,L,U)
  ExpectedPWL1[runnumber]=sum(Ppart*Npart$Totaln)
  
  
  #line2
  thetaforeach=c(-log(0.69),0)
  set.seed(1)
  Ppart=Expectedsamplesizeprobbit(r,n,thetaforeach,sd,WA,L,U)
  ExpectedPWL2[runnumber]=sum(Ppart*Npart$Totaln)
  
  #line3
  thetaforeach=c(-log(0.69),-9*10^100)
  set.seed(1)
  Ppart=Expectedsamplesizeprobbit(r,n,thetaforeach,sd,WA,L,U)
  ExpectedPWL3[runnumber]=sum(Ppart*Npart$Totaln)
  
  #line4
  thetaforeach=c(0,-log(0.69))
  set.seed(1)
  Ppart=Expectedsamplesizeprobbit(r,n,thetaforeach,sd,WA,L,U)
  ExpectedPWL4[runnumber]=sum(Ppart*Npart$Totaln)
  
  #line5
  thetaforeach=c(0,0)
  set.seed(1)
  Ppart=Expectedsamplesizeprobbit(r,n,thetaforeach,sd,WA,L,U)
  ExpectedPWL5[runnumber]=sum(Ppart*Npart$Totaln)
  
  #line6
  thetaforeach=c(-9*10^100,-log(0.69))
  set.seed(1)
  Ppart=Expectedsamplesizeprobbit(r,n,thetaforeach,sd,WA,L,U)
  ExpectedPWL6[runnumber]=sum(Ppart*Npart$Totaln)
  
  print(runnumber)
}
ESSeachrunPWPall200non0=list("line1"=ExpectedPWL1,"line2"=ExpectedPWL2,"line3"=ExpectedPWL3,
                             "line4"=ExpectedPWL4,"line5"=ExpectedPWL5,"line6"=ExpectedPWL6)
save(ESSeachrunPWPall200non0,file = "ESSeachrunPWPall200non0.RData")


#expected sample size for the pairwise set of data points
ExpectedTPL1=ExpectedTPL2=ExpectedTPL3=ExpectedTPL4=ExpectedTPL5=ExpectedTPL6=rep(NA,201)
load("ResultsTPdifadding200.RData")

for(runnumber in 1:201)
{
  sd=1
  n=ResultsTPdifadding200[[runnumber]]$nnow
  r=matrix(c(1,2,1,2),nrow = 2,byrow = T)*n[1]
  U=ResultsTPdifadding200[[runnumber]]$U
  L=ResultsTPdifadding200[[runnumber]]$L
  WA=ResultsTPdifadding200[[runnumber]]$WA
  
  set.seed(1)
  Npart=Expectedsamplesizenumberbit(n,r,WA)
  
  #line1
  thetaforeach=c(-log(0.69),-log(0.69))
  set.seed(1)
  Ppart=Expectedsamplesizeprobbit(r,n,thetaforeach,sd,WA,L,U)
  ExpectedTPL1[runnumber]=sum(Ppart*Npart$Totaln)
  
  
  #line2
  thetaforeach=c(-log(0.69),0)
  set.seed(1)
  Ppart=Expectedsamplesizeprobbit(r,n,thetaforeach,sd,WA,L,U)
  ExpectedTPL2[runnumber]=sum(Ppart*Npart$Totaln)
  
  #line3
  thetaforeach=c(-log(0.69),-9*10^100)
  set.seed(1)
  Ppart=Expectedsamplesizeprobbit(r,n,thetaforeach,sd,WA,L,U)
  ExpectedTPL3[runnumber]=sum(Ppart*Npart$Totaln)
  
  #line4
  thetaforeach=c(0,-log(0.69))
  set.seed(1)
  Ppart=Expectedsamplesizeprobbit(r,n,thetaforeach,sd,WA,L,U)
  ExpectedTPL4[runnumber]=sum(Ppart*Npart$Totaln)
  
  #line5
  thetaforeach=c(0,0)
  set.seed(1)
  Ppart=Expectedsamplesizeprobbit(r,n,thetaforeach,sd,WA,L,U)
  ExpectedTPL5[runnumber]=sum(Ppart*Npart$Totaln)
  
  #line6
  thetaforeach=c(-9*10^100,-log(0.69))
  set.seed(1)
  Ppart=Expectedsamplesizeprobbit(r,n,thetaforeach,sd,WA,L,U)
  ExpectedTPL6[runnumber]=sum(Ppart*Npart$Totaln)
  
  print(runnumber)
}
ESSeachrunTPall200non0=list("line1"=ExpectedTPL1,"line2"=ExpectedTPL2,"line3"=ExpectedTPL3,
                            "line4"=ExpectedTPL4,"line5"=ExpectedTPL5,"line6"=ExpectedTPL6)
save(ESSeachrunTPall200non0,file = "ESSeachrunTPall200non0.RData")


load(file = "ESSeachrunPWPall200non0.RData")
load(file="maxeachrunPWP200.RData")
minPW=min(ESSeachrunPWPall200non0$line5[1:155]) #minimum value
maxPW=max(maxeachrunPWP200[1:155]) #minimum value
length(maxeachrunPWP200[1:155])

pdf(file = "Fig3a.pdf",   # The directory you want to save the file in
    width = 6.72, # The width of the plot in inches
    height = 5.54)


#plot
plot(x=0:154,y=maxeachrunPWP200[1:155],xlim=c(0,154),ylim = c(minPW-50,maxPW+10) ,main="Pairwise Power Setting 2", type="l",col="Black",lty=1,lwd = 2,xlab = "Number of control patients in platform prior to addition of second treatment",ylab = "Required sample size")

#name1=expression("E(N|" (theta[1] == 0)) expression((theta[1] == 0))

name1=expression("max(N)")
name2=expression("E(N|"~(theta~"',"~ theta~"'")~")" ) 
name3=expression("E(N|"~(theta~"',"~ 0)~")" ) 
name4=expression("E(N|"~(theta~"',"~ -infinity)~")" ) 
name5=expression("E(N|"~(0~","~ theta~"'")~")" ) 
name6=expression("E(N|"~(0~","~ 0)~")" ) 
name7=expression("E(N|"~(-infinity ~","~ theta~"'")~")" ) 


legend(105, 400, legend=c(name1, name2, name3, name4,name5,name6,name7 ),
       col=c("Black","Dark Blue","Dark Green","Purple","Orange","Red","Blue"),lwd = 2, cex=0.8,
       box.lty=0)

points(x=0:154,y=ESSeachrunPWPall200non0$line1[1:155],type="l",col="Dark Blue",lwd = 2,lty=1)
points(x=0:154,y=ESSeachrunPWPall200non0$line2[1:155],type="l",col="Dark Green",lwd = 2,lty=1)
points(x=0:154,y=ESSeachrunPWPall200non0$line3[1:155],type="l",col="Purple",lwd = 2,lty=1)
points(x=0:154,y=ESSeachrunPWPall200non0$line4[1:155],type="l",col="Orange",lwd = 2,lty=1)
points(x=0:154,y=ESSeachrunPWPall200non0$line5[1:155],type="l",col="Red",lwd = 2,lty=1)
points(x=0:154,y=ESSeachrunPWPall200non0$line6[1:155],type="l",col="Blue",lwd = 2,lty=1)


name2=expression(alpha[sub1^"'"*sub2])

load(file="SamplesizesepatePWP.RData")

SamplesizesepatePWP$MaxsepatePWP
#abline(h=SamplesizesepatePWP$MaxsepatePWP,lty=3,col="black")
#abline(h=SamplesizesepatePWP$Line1sepatePWP,lty=3,col="Dark Blue")
#need to find when this goes above


nopointmax=min(which(SamplesizesepatePWP$MaxsepatePWP<=maxeachrunPWP200))-1
nopointline1=min(which(SamplesizesepatePWP$Line1sepatePWP<=ESSeachrunPWPall200non0$line1))-1
nopointline2=min(which(SamplesizesepatePWP$Line2sepatePWP<=ESSeachrunPWPall200non0$line2))-1
nopointline3=min(which(SamplesizesepatePWP$Line3sepatePWP<=ESSeachrunPWPall200non0$line3))-1
nopointline4=min(which(SamplesizesepatePWP$Line4sepatePWP<=ESSeachrunPWPall200non0$line4))-1
nopointline5=min(which(SamplesizesepatePWP$Line5sepatePWP<=ESSeachrunPWPall200non0$line5))-1
nopointline6=min(which(SamplesizesepatePWP$Line6sepatePWP<=ESSeachrunPWPall200non0$line6))-1


abline(v=nopointmax,lty=3,lwd = 3,col="Black")
abline(v=nopointline1,lty=3,lwd = 3,col="Dark Blue")
abline(v=nopointline2,lty=3,lwd = 3,col="Dark Green")
abline(v=nopointline3,lty=3,lwd = 3,col="Purple")
abline(v=nopointline4,lty=3,lwd = 3,col="Orange")
abline(v=nopointline5,lty=3,lwd = 3,col="Red")
abline(v=nopointline6,lty=3,lwd = 3,col="Blue")

#5.54 by 6.72
#PWPplotS2
#PWPplotSSR2
dev.off()

#values for paper 
min(maxeachrunPWP200[1:155])
max(maxeachrunPWP200[1:155])
nopointmax
SamplesizesepatePWP$MaxsepatePWP

nopointline6
SamplesizesepatePWP$Line6sepatePWP

#totalpower
load(file = "ESSeachrunTPall200non0.RData")
load(file="maxeachrunTP200.RData")
minTP=min(ESSeachrunTPall200non0$line5[1:197]) #minimum value
maxTP=max(maxeachrunTP200[1:197]) #minimum value
length(maxeachrunTP200[1:197])
#plot
pdf(file = "Fig3b.pdf",   # The directory you want to save the file in
    width = 6.72, # The width of the plot in inches
    height = 5.54)

plot(x=0:196,y=maxeachrunTP200[1:197],xlim=c(0,196),ylim = c(minTP-50,maxTP+10) ,type="l",main="Conjunctive Power Setting 2",col="Black",lty=1,lwd = 2,xlab = "Number of control patients in platform prior to addition of second treatment",ylab = "Required sample size")

#name1=expression("E(N|" (theta[1] == 0)) expression((theta[1] == 0))

name1=expression("max(N)")
name2=expression("E(N|"~(theta~"',"~ theta~"'")~")" ) 
name3=expression("E(N|"~(theta~"',"~ 0)~")" ) 
name4=expression("E(N|"~(theta~"',"~ infinity)~")" ) 
name5=expression("E(N|"~(0~","~ theta~"'")~")" ) 
name6=expression("E(N|"~(0~","~ 0)~")" ) 
name7=expression("E(N|"~(infinity ~","~ theta~"'")~")" ) 


legend(135, 505, legend=c(name1, name2, name3, name4,name5,name6,name7 ),
       col=c("Black","Dark Blue","Dark Green","Purple","Orange","Red","Blue"),lwd = 2, cex=0.8,
       box.lty=0)

points(x=0:196,y=ESSeachrunTPall200non0$line1[1:197],type="l",col="Dark Blue",lwd = 2,lty=1)
points(x=0:196,y=ESSeachrunTPall200non0$line2[1:197],type="l",col="Dark Green",lwd = 2,lty=1)
points(x=0:196,y=ESSeachrunTPall200non0$line3[1:197],type="l",col="Purple",lwd = 2,lty=1)
points(x=0:196,y=ESSeachrunTPall200non0$line4[1:197],type="l",col="Orange",lwd = 2,lty=1)
points(x=0:196,y=ESSeachrunTPall200non0$line5[1:197],type="l",col="Red",lwd = 2,lty=1)
points(x=0:196,y=ESSeachrunTPall200non0$line6[1:197],type="l",col="Blue",lwd = 2,lty=1)


name2=expression(alpha[sub1^"'"*sub2])

load(file="SamplesizesepateTP.RData")

SamplesizesepateTP$MaxsepateTP
#abline(h=SamplesizesepatePWP$MaxsepatePWP,lty=3,col="black")
#abline(h=SamplesizesepatePWP$Line1sepatePWP,lty=3,col="Dark Blue")
#need to find when this goes above


nopointmax=min(which(SamplesizesepateTP$MaxsepateTP<=maxeachrunTP200))-1
nopointline1=min(which(SamplesizesepateTP$Line1sepateTP<=ESSeachrunTPall200non0$line1))-1
nopointline2=min(which(SamplesizesepateTP$Line2sepateTP<=ESSeachrunTPall200non0$line2))-1
nopointline3=min(which(SamplesizesepateTP$Line3sepateTP<=ESSeachrunTPall200non0$line3))-1
nopointline4=min(which(SamplesizesepateTP$Line4sepateTP<=ESSeachrunTPall200non0$line4))-1
nopointline5=min(which(SamplesizesepateTP$Line5sepateTP<=ESSeachrunTPall200non0$line5))-1
nopointline6=min(which(SamplesizesepateTP$Line6sepateTP<=ESSeachrunTPall200non0$line6))-1


abline(v=nopointmax,lty=3,lwd = 3,col="Black")
abline(v=nopointline1,lty=3,lwd = 3,col="Dark Blue")
abline(v=nopointline2,lty=3,lwd = 3,col="Dark Green")
abline(v=nopointline3,lty=3,lwd = 3,col="Purple")
abline(v=nopointline4,lty=3,lwd = 3,col="Orange")
abline(v=nopointline5,lty=3,lwd = 3,col="Red")
abline(v=nopointline6,lty=3,lwd = 3,col="Blue")
#4.62*1.2 by 5.6*1.2 
#5.54 by 6.72
dev.off()
#TPplotSSR2
#5.54 by 6.72
#TPplotS2

#values for paper 
min(maxeachrunTP200[1:197])
max(maxeachrunTP200[1:197])
nopointmax
SamplesizesepateTP$MaxsepateTP

SamplesizesepateTP$Line6sepateTP
nopointline6

#FWER control version of all the plots


#pairwisepower
load(file = "ESSeachrunPWPall200non0.RData")
load(file="maxeachrunPWP200.RData")
minPW=min(ESSeachrunPWPall200non0$line5[1:155]) #minimum value
maxPW=max(maxeachrunPWP200[1:155]) #minimum value
length(maxeachrunPWP200[1:155])


#5.54 by 6.72
#TPplotS1

#to split into 2
par(mfrow = c(1, 1))
#5.54 by 6.72
#TPbothplots
#5.54 by 13.44
#PWPplotSSR2

}
Allplots()
