# Supplementary material for: A Preplanned Multi‐Stage Platform Trial for Discovering Multiple Superior Treatments With Control of FWER and Power
Source: Biom J. 2024 Dec 22;67(1):e70025. doi: 10.1002/bimj.70025 (PMC11664203; doi:10.1002/bimj.70025)
Supplement: Supplementary file 1 — Supporting Information [file BIMJ-67-e70025-s001.zip › Code supplement/Read me.txt]

Read me:

R version 4.4.0 (2024-04-24 ucrt)
Platform: x86_64-w64-mingw32/x64
Running under: Windows 11 x64 (build 22631)

Matrix products: default


locale:
[1] LC_COLLATE=English_United Kingdom.utf8  LC_CTYPE=English_United Kingdom.utf8   
[3] LC_MONETARY=English_United Kingdom.utf8 LC_NUMERIC=C                           
[5] LC_TIME=English_United Kingdom.utf8    

time zone: America/New_York
tzcode source: internal

attached base packages:
[1] stats     graphics  grDevices utils     datasets  methods   base     

other attached packages:
 [1] rms_6.8-2       Hmisc_5.2-0     survminer_0.4.9 ggpubr_0.6.0    survival_3.5-8 
 [6] gtools_3.9.5    mvtnorm_1.3-1   lubridate_1.9.3 forcats_1.0.0   stringr_1.5.1  
[11] purrr_1.0.2     readr_2.1.5     tibble_3.2.1    tidyverse_2.0.0 lsmeans_2.30-0 
[16] emmeans_1.10.5  tidyr_1.3.1     nlme_3.1-164    lme4_1.1-35.5   Matrix_1.7-0   
[21] dplyr_1.1.4     ggplot2_3.5.1  

loaded via a namespace (and not attached):
 [1] tidyselect_1.2.1   farver_2.1.2       fastmap_1.2.0      TH.data_1.1-2     
 [5] digest_0.6.37      rpart_4.1.23       estimability_1.5.1 timechange_0.3.0  
 [9] lifecycle_1.0.4    cluster_2.1.6      magrittr_2.0.3     compiler_4.4.0    
[13] rlang_1.1.4        tools_4.4.0        utf8_1.2.4         data.table_1.16.0 
[17] knitr_1.48         ggsignif_0.6.4     labeling_0.4.3     htmlwidgets_1.6.4 
[21] multcomp_1.4-26    abind_1.4-8        polspline_1.1.25   withr_3.0.1       
[25] foreign_0.8-86     nnet_7.3-19        grid_4.4.0         fansi_1.0.6       
[29] xtable_1.8-4       colorspace_2.1-1   scales_1.3.0       MASS_7.3-60.2     
[33] cli_3.6.3          rmarkdown_2.28     generics_0.1.3     rstudioapi_0.16.0 
[37] km.ci_0.5-6        tzdb_0.4.0         minqa_1.2.8        splines_4.4.0     
[41] survMisc_0.5.6     base64enc_0.1-3    vctrs_0.6.5        sandwich_3.1-1    
[45] boot_1.3-30        carData_3.0-5      SparseM_1.84-2     car_3.1-2         
[49] hms_1.1.3          rstatix_0.7.2      Formula_1.2-5      htmlTable_2.4.3   
[53] glue_1.7.0         nloptr_2.1.1       codetools_0.2-20   stringi_1.8.4     
[57] gtable_0.3.5       munsell_0.5.1      pillar_1.9.0       htmltools_0.5.8.1 
[61] quantreg_5.98      R6_2.5.1           KMsurv_0.1-5       evaluate_1.0.0    
[65] lattice_0.22-6     backports_1.5.0    broom_1.0.6        MatrixModels_0.5-3
[69] Rcpp_1.0.13        gridExtra_2.3      checkmate_2.3.2    xfun_0.47         
[73] zoo_1.8-12         pkgconfig_2.0.3   


Please run master.R to produce all the results.
Table1.R produces table 1
Table2.R produces table 2
Table3.R produces table 3

Tables in supporting information 
It is worth noting that tables S1-S4 are used for notation so contain no results.
SITable5.R produces SI table 5
SITable6.R produces SI table 6
SITable7.R produces SI table 7
SITable8.R produces SI table 8
SITable9.R produces SI table 9
SITable10.R produces SI table 10

All plots.R produces the plots in the main paper.

All plots SI.R produces the plots in the SI.

Included in this folder is all the data used to create the tables and plots

To create the data for table 3 will require a supercomputer to compute it all however this is an extension of the code given in All plots.R

Files used in Table 3 are: maxeachrunPWP.RData, maxeachrunTP.RData, 
pcESSPW1S3A.RData, pcESSPW2S3A.RData, pcESSPW3S3A.RData, pcESSPW1S4A.RData, pcESSPW2S4A.RData, pcESSPW3S4A.RData
pcESSTP1S3A.RData, pcESSTP2S3A.RData, pcESSTP3S3A.RData, pcESSTP1S4A.RData, pcESSTP2S4A.RData, pcESSTP3S4A.RData
ExpectedPW2S3A, ExpectedPW3S3A, ExpectedPW2S4A, ExpectedPW3S4A
ExpectedTP2S3A, ExpectedTP3S3A, ExpectedTP2S4A, ExpectedTP3S4A 

All plots SI.R plots the results described in Table 3.
