# Supplementary material for: A Preplanned Multi‐Stage Platform Trial for Discovering Multiple Superior Treatments With Control of FWER and Power
Source: Biom J. 2024 Dec 22;67(1):e70025. doi: 10.1002/bimj.70025 (PMC11664203; doi:10.1002/bimj.70025)
Supplement: Supplementary file 1 — Supporting Information [file BIMJ-67-e70025-s001.zip › Code supplement/All plots SI.R]

#All plots
#looking at the perentage  happened when added.
library("mvtnorm")
library("gtools")
sessionInfo()

#R version 4.4.0 (2024-04-24 ucrt)
#Platform: x86_64-w64-mingw32/x64
#Running under: Windows 11 x64 (build 22631)
#
#Matrix products: default
#
#
#locale:
#  [1] LC_COLLATE=English_United Kingdom.utf8  LC_CTYPE=English_United Kingdom.utf8   
#[3] LC_MONETARY=English_United Kingdom.utf8 LC_NUMERIC=C                           
#[5] LC_TIME=English_United Kingdom.utf8    
#
#time zone: America/New_York
#tzcode source: internal

#attached base packages:
#  [1] stats     graphics  grDevices utils     datasets  methods   base     

#loaded via a namespace (and not attached):
#  [1] compiler_4.4.0 tools_4.4.0  
#


AllplotsSI=function()
{

#looking at 3 arm 2 stage
load("maxeachrunPWP.RData")
load("ExpectedPW2S3A.RData")
load("pcESSPW2S3A.RData")


nopointmax=min(which(pcESSPW2S3A$C1<=maxeachrunPWP$maxeachrunPWP2S3A))-1

nopointC2=min(which(pcESSPW2S3A$C2<=ExpectedPW2S3A$C2))-1
nopointC3=min(which(pcESSPW2S3A$C3<=ExpectedPW2S3A$C3))-1
nopointC4=min(which(pcESSPW2S3A$C4<=ExpectedPW2S3A$C4))-1
nopointC5=min(which(pcESSPW2S3A$C5<=ExpectedPW2S3A$C5))-1


#looking at 3 arm 3 stage
load("maxeachrunPWP.RData")
load("ExpectedPW3S3A.RData")
load("pcESSPW3S3A.RData")


nopointmax=min(which(pcESSPW3S3A$C1<=maxeachrunPWP$maxeachrunPWP3S3A))-1

nopointC2=min(which(pcESSPW3S3A$C2<=ExpectedPW3S3A$C2))-1
nopointC3=min(which(pcESSPW3S3A$C3<=ExpectedPW3S3A$C3))-1
nopointC4=min(which(pcESSPW3S3A$C4<=ExpectedPW3S3A$C4))-1
nopointC5=min(which(pcESSPW3S3A$C5<=ExpectedPW3S3A$C5))-1


#looking at 4 arm 2 stage
load("maxeachrunPWP.RData")
load("ExpectedPW2S4A.RData")
load("pcESSPW2S4A.RData")


nopointmax=min(which(pcESSPW2S4A$C1<=maxeachrunPWP$maxeachrunPWP2S4A))-1

nopointC2=min(which(pcESSPW2S4A$C2<=ExpectedPW2S4A$C2))-1
nopointC3=min(which(pcESSPW2S4A$C3<=ExpectedPW2S4A$C3))-1
nopointC4=min(which(pcESSPW2S4A$C4<=ExpectedPW2S4A$C4))-1
nopointC5=min(which(pcESSPW2S4A$C5<=ExpectedPW2S4A$C5))-1

#looking at 4 arm 3 stage
load("maxeachrunPWP.RData")
load("ExpectedPW3S4A.RData")
load("pcESSPW3S4A.RData")


nopointmax=min(which(pcESSPW3S4A$C1<=maxeachrunPWP$maxeachrunPWP3S4A))-1

nopointC2=min(which(pcESSPW3S4A$C2<=ExpectedPW3S4A$C2))-1
nopointC3=min(which(pcESSPW3S4A$C3<=ExpectedPW3S4A$C3))-1
nopointC4=min(which(pcESSPW3S4A$C4<=ExpectedPW3S4A$C4))-1
nopointC5=min(which(pcESSPW3S4A$C5<=ExpectedPW3S4A$C5))-1


#PLots #5.54 by 6.72
#2 stage 3 arm

nopointmax=min(which(pcESSPW2S3A$C1<=maxeachrunPWP$maxeachrunPWP2S3A))-1

nopointC2=min(which(pcESSPW2S3A$C2<=ExpectedPW2S3A$C2))-1
nopointC3=min(which(pcESSPW2S3A$C3<=ExpectedPW2S3A$C3))-1
nopointC4=min(which(pcESSPW2S3A$C4<=ExpectedPW2S3A$C4))-1
nopointC5=min(which(pcESSPW2S3A$C5<=ExpectedPW2S3A$C5))-1

sum(duplicated(maxeachrunPWP$maxeachrunPWP2S3A))

minTP=min(ExpectedPW2S3A$C5) #minimum value
maxTP=max(maxeachrunPWP$maxeachrunPWP2S3A) #minimum value

#plot
# need to change the xaxis n(k)-n(k-1)
pdf(file = "SIFig1a.pdf",   # The directory you want to save the file in
    width = 6.72, # The width of the plot in inches
    height = 5.54)
plot(x=0:230,y=maxeachrunPWP$maxeachrunPWP2S3A,xlim=c(0,230),ylim = c(minTP-50,maxTP+10) ,type="l",col="Black",lty=1,lwd = 2,main = "3 arm 2 stage trial example",xlab = "Number of controls between treatments being added [n(k)-n(k-1)]",ylab = "Sample size")
# Number of controls between each treatment being added
#name1=expression("E(N|" (theta[1] == 0)) expression((theta[1] == 0))

name1=expression("max(N)")
name2=expression("E(N|"~(Theta[2])~")" ) 
name3=expression("E(N|"~(Theta[3])~")" ) 
name4=expression("E(N|"~(Theta[4])~")") 
name5=expression("E(N|"~(Theta[5])~")" ) 


legend(173, 470, legend=c(name1, name2, name3, name4,name5),
       col=c("Black","Dark Green","Purple","Orange","Red"),lwd = 2, cex=0.75,
       box.lty=0)


points(x=0:230,y=ExpectedPW2S3A$C2,type="l",col="Dark Green",lwd = 2,lty=1)
points(x=0:230,y=ExpectedPW2S3A$C3,type="l",col="Purple",lwd = 2,lty=1)
points(x=0:230,y=ExpectedPW2S3A$C4,type="l",col="Orange",lwd = 2,lty=1)
points(x=0:230,y=ExpectedPW2S3A$C5,type="l",col="Red",lwd = 2,lty=1)


abline(v=nopointmax,lty=3,lwd = 3,col="Black")
abline(v=nopointC2,lty=3,lwd = 3,col="Dark Green")
abline(v=nopointC3,lty=3,lwd = 3,col="Purple")
abline(v=nopointC4,lty=3,lwd = 3,col="Orange")
abline(v=nopointC5,lty=3,lwd = 3,col="Red")


#5.54 by 6.72
#PLots
#3 stage 3 arm

load("maxeachrunPWP.RData")
load("ExpectedPW3S3A.RData")
load("pcESSPW3S3A.RData")


nopointmax=min(which(pcESSPW3S3A$C1<=maxeachrunPWP$maxeachrunPWP3S3A))-1

nopointC2=min(which(pcESSPW3S3A$C2<=ExpectedPW3S3A$C2))-1
nopointC3=min(which(pcESSPW3S3A$C3<=ExpectedPW3S3A$C3))-1
nopointC4=min(which(pcESSPW3S3A$C4<=ExpectedPW3S3A$C4))-1
nopointC5=min(which(pcESSPW3S3A$C5<=ExpectedPW3S3A$C5))-1


minTP=min(ExpectedPW3S3A$C5) #minimum value
maxTP=max(maxeachrunPWP$maxeachrunPWP3S3A) #minimum value
dev.off()
#plot
# need to change the xaxis n(k)-n(k-1)
pdf(file = "SIFig1b.pdf",   # The directory you want to save the file in
    width = 6.72, # The width of the plot in inches
    height = 5.54)
plot(x=0:230,y=maxeachrunPWP$maxeachrunPWP3S3A,xlim=c(0,230),ylim = c(minTP-50,maxTP+10) ,type="l",col="Black",lty=1,lwd = 2,main = "3 arm 3 stage trial example",xlab = "Number of controls between treatments being added [n(k)-n(k-1)]",ylab = "Sample size")
# Number of controls between each treatment being added
#name1=expression("E(N|" (theta[1] == 0)) expression((theta[1] == 0))

name1=expression("max(N)")
name2=expression("E(N|"~(Theta[2])~")" ) 
name3=expression("E(N|"~(Theta[3])~")" ) 
name4=expression("E(N|"~(Theta[4])~")") 
name5=expression("E(N|"~(Theta[5])~")" ) 


legend(173, 470, legend=c(name1, name2, name3, name4,name5),
       col=c("Black","Dark Green","Purple","Orange","Red"),lwd = 2, cex=0.75,
       box.lty=0)


points(x=0:230,y=ExpectedPW3S3A$C2,type="l",col="Dark Green",lwd = 2,lty=1)
points(x=0:230,y=ExpectedPW3S3A$C3,type="l",col="Purple",lwd = 2,lty=1)
points(x=0:230,y=ExpectedPW3S3A$C4,type="l",col="Orange",lwd = 2,lty=1)
points(x=0:230,y=ExpectedPW3S3A$C5,type="l",col="Red",lwd = 2,lty=1)


abline(v=nopointmax,lty=3,lwd = 3,col="Black")
abline(v=nopointC2,lty=3,lwd = 3,col="Dark Green")
abline(v=nopointC3,lty=3,lwd = 3,col="Purple")
abline(v=nopointC4,lty=3,lwd = 3,col="Orange")
abline(v=nopointC5,lty=3,lwd = 3,col="Red")
dev.off()
#5.54 by 6.72
#PLots
#2 stage 4 arm
load("maxeachrunPWP.RData")
load("ExpectedPW2S4A.RData")
load("pcESSPW2S4A.RData")


nopointmax=min(which(pcESSPW2S4A$C1<=maxeachrunPWP$maxeachrunPWP2S4A))-1

nopointC2=min(which(pcESSPW2S4A$C2<=ExpectedPW2S4A$C2))-1
nopointC3=min(which(pcESSPW2S4A$C3<=ExpectedPW2S4A$C3))-1
nopointC4=min(which(pcESSPW2S4A$C4<=ExpectedPW2S4A$C4))-1
nopointC5=min(which(pcESSPW2S4A$C5<=ExpectedPW2S4A$C5))-1


minTP=min(ExpectedPW2S4A$C5) #minimum value
maxTP=max(maxeachrunPWP$maxeachrunPWP2S4A) #minimum value

#plot
# need to change the xaxis n(k)-n(k-1)
pdf(file = "SIFig1c.pdf",   # The directory you want to save the file in
    width = 6.72, # The width of the plot in inches
    height = 5.54)
plot(x=0:230,y=maxeachrunPWP$maxeachrunPWP2S4A,xlim=c(0,230),ylim = c(minTP-50,maxTP+10) ,type="l",col="Black",lty=1,lwd = 2,main = "4 arm 2 stage trial example",xlab = "Number of controls between treatments being added [n(k)-n(k-1)]",ylab = "Sample size")
# Number of controls between each treatment being added
#name1=expression("E(N|" (theta[1] == 0)) expression((theta[1] == 0))

name1=expression("max(N)")
name2=expression("E(N|"~(Theta[2])~")" ) 
name3=expression("E(N|"~(Theta[3])~")" ) 
name4=expression("E(N|"~(Theta[4])~")") 
name5=expression("E(N|"~(Theta[5])~")" ) 


legend(173, 670, legend=c(name1, name2, name3, name4,name5),
       col=c("Black","Dark Green","Purple","Orange","Red"),lwd = 2, cex=0.75,
       box.lty=0)


points(x=0:230,y=ExpectedPW2S4A$C2,type="l",col="Dark Green",lwd = 2,lty=1)
points(x=0:230,y=ExpectedPW2S4A$C3,type="l",col="Purple",lwd = 2,lty=1)
points(x=0:230,y=ExpectedPW2S4A$C4,type="l",col="Orange",lwd = 2,lty=1)
points(x=0:230,y=ExpectedPW2S4A$C5,type="l",col="Red",lwd = 2,lty=1)


abline(v=nopointmax,lty=3,lwd = 3,col="Black")
abline(v=nopointC2,lty=3,lwd = 3,col="Dark Green")
abline(v=nopointC3,lty=3,lwd = 3,col="Purple")
abline(v=nopointC4,lty=3,lwd = 3,col="Orange")
abline(v=nopointC5,lty=3,lwd = 3,col="Red")


#5.54 by 6.72
#PLots
#3 stage 4 arm
load("maxeachrunPWP.RData")
load("ExpectedPW3S4A.RData")
load("pcESSPW3S4A.RData")


nopointmax=min(which(pcESSPW3S4A$C1<=maxeachrunPWP$maxeachrunPWP3S4A))-1

nopointC2=min(which(pcESSPW3S4A$C2<=ExpectedPW3S4A$C2))-1
nopointC3=min(which(pcESSPW3S4A$C3<=ExpectedPW3S4A$C3))-1
nopointC4=min(which(pcESSPW3S4A$C4<=ExpectedPW3S4A$C4))-1
nopointC5=min(which(pcESSPW3S4A$C5<=ExpectedPW3S4A$C5))-1


minTP=min(ExpectedPW3S4A$C5) #minimum value
maxTP=max(maxeachrunPWP$maxeachrunPWP3S4A) #minimum value

dev.off()
#plot 
# need to change the xaxis n(k)-n(k-1)
pdf(file = "SIFig1d.pdf",   # The directory you want to save the file in
    width = 6.72, # The width of the plot in inches
    height = 5.54)
plot(x=0:230,y=maxeachrunPWP$maxeachrunPWP3S4A,xlim=c(0,230),ylim = c(minTP-50,maxTP+10) ,type="l",col="Black",lty=1,lwd = 2,main = "4 arm 3 stage trial example",xlab = "Number of controls between treatments being added [n(k)-n(k-1)]",ylab = "Sample size")
# Number of controls between each treatment being added
#name1=expression("E(N|" (theta[1] == 0)) expression((theta[1] == 0))

name1=expression("max(N)")
name2=expression("E(N|"~(Theta[2])~")" ) 
name3=expression("E(N|"~(Theta[3])~")" ) 
name4=expression("E(N|"~(Theta[4])~")") 
name5=expression("E(N|"~(Theta[5])~")" ) 


legend(173, 670, legend=c(name1, name2, name3, name4,name5),
       col=c("Black","Dark Green","Purple","Orange","Red"),lwd = 2, cex=0.75,
       box.lty=0)


points(x=0:230,y=ExpectedPW3S4A$C2,type="l",col="Dark Green",lwd = 2,lty=1)
points(x=0:230,y=ExpectedPW3S4A$C3,type="l",col="Purple",lwd = 2,lty=1)
points(x=0:230,y=ExpectedPW3S4A$C4,type="l",col="Orange",lwd = 2,lty=1)
points(x=0:230,y=ExpectedPW3S4A$C5,type="l",col="Red",lwd = 2,lty=1)


abline(v=nopointmax,lty=3,lwd = 3,col="Black")
abline(v=nopointC2,lty=3,lwd = 3,col="Dark Green")
abline(v=nopointC3,lty=3,lwd = 3,col="Purple")
abline(v=nopointC4,lty=3,lwd = 3,col="Orange")
abline(v=nopointC5,lty=3,lwd = 3,col="Red")


dev.off()


#looking at 3 arm 2 stage
load("maxeachrunTP.RData")
load("ExpectedTP2S3A.RData")
load("pcESSTP2S3A.RData")


nopointmax=min(which(pcESSTP2S3A$C1<=maxeachrunTP$maxeachrunTP2S3A))-1

nopointC2=min(which(pcESSTP2S3A$C2<=ExpectedTP2S3A$C2))-1
nopointC3=min(which(pcESSTP2S3A$C3<=ExpectedTP2S3A$C3))-1
nopointC4=min(which(pcESSTP2S3A$C4<=ExpectedTP2S3A$C4))-1
nopointC5=min(which(pcESSTP2S3A$C5<=ExpectedTP2S3A$C5))-1


#looking at 3 arm 3 stage
load("maxeachrunTP.RData")
load("ExpectedTP3S3A.RData")
load("pcESSTP3S3A.RData")


nopointmax=min(which(pcESSTP3S3A$C1<=maxeachrunTP$maxeachrunTP3S3A))-1

nopointC2=min(which(pcESSTP3S3A$C2<=ExpectedTP3S3A$C2))-1
nopointC3=min(which(pcESSTP3S3A$C3<=ExpectedTP3S3A$C3))-1
nopointC4=min(which(pcESSTP3S3A$C4<=ExpectedTP3S3A$C4))-1
nopointC5=min(which(pcESSTP3S3A$C5<=ExpectedTP3S3A$C5))-1


#looking at 4 arm 2 stage
load("maxeachrunTP.RData")
load("ExpectedTP2S4A.RData")
load("pcESSTP2S4A.RData")


nopointmax=min(which(pcESSTP2S4A$C1<=maxeachrunTP$maxeachrunTP2S4A))-1

nopointC2=min(which(pcESSTP2S4A$C2<=ExpectedTP2S4A$C2))-1
nopointC3=min(which(pcESSTP2S4A$C3<=ExpectedTP2S4A$C3))-1
nopointC4=min(which(pcESSTP2S4A$C4<=ExpectedTP2S4A$C4))-1
nopointC5=min(which(pcESSTP2S4A$C5<=ExpectedTP2S4A$C5))-1

#looking at 4 arm 3 stage
load("maxeachrunTP.RData")
load("ExpectedTP3S4A.RData")
load("pcESSTP3S4A.RData")


nopointmax=min(which(pcESSTP3S4A$C1<=maxeachrunTP$maxeachrunTP3S4A))-1

nopointC2=min(which(pcESSTP3S4A$C2<=ExpectedTP3S4A$C2))-1
nopointC3=min(which(pcESSTP3S4A$C3<=ExpectedTP3S4A$C3))-1
nopointC4=min(which(pcESSTP3S4A$C4<=ExpectedTP3S4A$C4))-1
nopointC5=min(which(pcESSTP3S4A$C5<=ExpectedTP3S4A$C5))-1


#PLots #5.54 by 6.72
#2 stage 3 arm

nopointmax=min(which(pcESSTP2S3A$C1<=maxeachrunTP$maxeachrunTP2S3A))-1

nopointC2=min(which(pcESSTP2S3A$C2<=ExpectedTP2S3A$C2))-1
nopointC3=min(which(pcESSTP2S3A$C3<=ExpectedTP2S3A$C3))-1
nopointC4=min(which(pcESSTP2S3A$C4<=ExpectedTP2S3A$C4))-1
nopointC5=min(which(pcESSTP2S3A$C5<=ExpectedTP2S3A$C5))-1

sum(duplicated(maxeachrunTP$maxeachrunTP2S3A))

minTP=min(ExpectedTP2S3A$C5) #minimum value
maxTP=max(maxeachrunTP$maxeachrunTP2S3A) #minimum value

pdf(file = "SIFig2a.pdf",   # The directory you want to save the file in
    width = 6.72, # The width of the plot in inches
    height = 5.54)
#plot
# need to change the xaxis n(k)-n(k-1)
plot(x=0:230,y=maxeachrunTP$maxeachrunTP2S3A,xlim=c(0,230),ylim = c(minTP-50,maxTP+10) ,type="l",col="Black",lty=1,lwd = 2,main = "3 arm 2 stage trial example",xlab = "Number of controls between treatments being added [n(k)-n(k-1)]",ylab = "Sample size")
# Number of controls between each treatment being added
#name1=expression("E(N|" (theta[1] == 0)) expression((theta[1] == 0))

name1=expression("max(N)")
name2=expression("E(N|"~(Theta[2])~")" ) 
name3=expression("E(N|"~(Theta[3])~")" ) 
name4=expression("E(N|"~(Theta[4])~")") 
name5=expression("E(N|"~(Theta[5])~")" ) 


legend(173, 670, legend=c(name1, name2, name3, name4,name5),
       col=c("Black","Dark Green","Purple","Orange","Red"),lwd = 2, cex=0.75,
       box.lty=0)


points(x=0:230,y=ExpectedTP2S3A$C2,type="l",col="Dark Green",lwd = 2,lty=1)
points(x=0:230,y=ExpectedTP2S3A$C3,type="l",col="Purple",lwd = 2,lty=1)
points(x=0:230,y=ExpectedTP2S3A$C4,type="l",col="Orange",lwd = 2,lty=1)
points(x=0:230,y=ExpectedTP2S3A$C5,type="l",col="Red",lwd = 2,lty=1)


abline(v=nopointmax,lty=3,lwd = 3,col="Black")
abline(v=nopointC2,lty=3,lwd = 3,col="Dark Green")
abline(v=nopointC3,lty=3,lwd = 3,col="Purple")
abline(v=nopointC4,lty=3,lwd = 3,col="Orange")
abline(v=nopointC5,lty=3,lwd = 3,col="Red")
dev.off()

#TPplot2S3Ab

#5.54 by 6.72
#PLots
#3 stage 3 arm

load("maxeachrunTP.RData")
load("ExpectedTP3S3A.RData")
load("pcESSTP3S3A.RData")


nopointmax=min(which(pcESSTP3S3A$C1<=maxeachrunTP$maxeachrunTP3S3A))-1

nopointC2=min(which(pcESSTP3S3A$C2<=ExpectedTP3S3A$C2))-1
nopointC3=min(which(pcESSTP3S3A$C3<=ExpectedTP3S3A$C3))-1
nopointC4=min(which(pcESSTP3S3A$C4<=ExpectedTP3S3A$C4))-1
nopointC5=min(which(pcESSTP3S3A$C5<=ExpectedTP3S3A$C5))-1


minTP=min(ExpectedTP3S3A$C5) #minimum value
maxTP=max(maxeachrunTP$maxeachrunTP3S3A) #minimum value


#plot
# need to change the xaxis n(k)-n(k-1)
pdf(file = "SIFig2b.pdf",   # The directory you want to save the file in
    width = 6.72, # The width of the plot in inches
    height = 5.54)
plot(x=0:230,y=maxeachrunTP$maxeachrunTP3S3A,xlim=c(0,230),ylim = c(minTP-50,maxTP+10) ,type="l",col="Black",lty=1,lwd = 2,main = "3 arm 3 stage trial example",xlab = "Number of controls between treatments being added [n(k)-n(k-1)]",ylab = "Sample size")
# Number of controls between each treatment being added
#name1=expression("E(N|" (theta[1] == 0)) expression((theta[1] == 0))

name1=expression("max(N)")
name2=expression("E(N|"~(Theta[2])~")" ) 
name3=expression("E(N|"~(Theta[3])~")" ) 
name4=expression("E(N|"~(Theta[4])~")") 
name5=expression("E(N|"~(Theta[5])~")" ) 


legend(173, 670, legend=c(name1, name2, name3, name4,name5),
       col=c("Black","Dark Green","Purple","Orange","Red"),lwd = 2, cex=0.75,
       box.lty=0)


points(x=0:230,y=ExpectedTP3S3A$C2,type="l",col="Dark Green",lwd = 2,lty=1)
points(x=0:230,y=ExpectedTP3S3A$C3,type="l",col="Purple",lwd = 2,lty=1)
points(x=0:230,y=ExpectedTP3S3A$C4,type="l",col="Orange",lwd = 2,lty=1)
points(x=0:230,y=ExpectedTP3S3A$C5,type="l",col="Red",lwd = 2,lty=1)

#lines(x=c(nopointline1,nopointline1),y=c(000,1000),
#lines(x=c(nopointline3,nopointline3),y=c(000+42,1000+42)
abline(v=nopointmax,lty=3,lwd = 3,col="Black")
abline(v=nopointC2,lty=3,lwd = 3,col="Dark Green")
abline(v=nopointC3,lty=3,lwd = 3,col="Purple")
abline(v=nopointC4,lty=3,lwd = 3,col="Orange")
lines(x=c(nopointC5,nopointC5),y=c(000+52,1500+52),lty=3,lwd = 3,col="Red")
#TPplot3S3Ab
#5.54 by 6.72
#PLots
#2 stage 4 arm
load("maxeachrunTP.RData")
load("ExpectedTP2S4A.RData")
load("pcESSTP2S4A.RData")


nopointmax=min(which(pcESSTP2S4A$C1<=maxeachrunTP$maxeachrunTP2S4A))-1

nopointC2=min(which(pcESSTP2S4A$C2<=ExpectedTP2S4A$C2))-1
nopointC3=min(which(pcESSTP2S4A$C3<=ExpectedTP2S4A$C3))-1
nopointC4=min(which(pcESSTP2S4A$C4<=ExpectedTP2S4A$C4))-1
nopointC5=min(which(pcESSTP2S4A$C5<=ExpectedTP2S4A$C5))-1


minTP=min(ExpectedTP2S4A$C5) #minimum value
maxTP=max(maxeachrunTP$maxeachrunTP2S4A) #minimum value

dev.off()
#plot
# need to change the xaxis n(k)-n(k-1)

pdf(file = "SIFig2c.pdf",   # The directory you want to save the file in
    width = 6.72, # The width of the plot in inches
    height = 5.54)

plot(x=0:230,y=maxeachrunTP$maxeachrunTP2S4A,xlim=c(0,230),ylim = c(minTP-50,maxTP+10) ,type="l",col="Black",lty=1,lwd = 2,main = "4 arm 2 stage trial example",xlab = "Number of controls between treatments being added [n(k)-n(k-1)]",ylab = "Sample size")
# Number of controls between each treatment being added
#name1=expression("E(N|" (theta[1] == 0)) expression((theta[1] == 0))

name1=expression("max(N)")
name2=expression("E(N|"~(Theta[2])~")" ) 
name3=expression("E(N|"~(Theta[3])~")" ) 
name4=expression("E(N|"~(Theta[4])~")") 
name5=expression("E(N|"~(Theta[5])~")" ) 


legend(173, 925, legend=c(name1, name2, name3, name4,name5),
       col=c("Black","Dark Green","Purple","Orange","Red"),lwd = 2, cex=0.75,
       box.lty=0)


points(x=0:230,y=ExpectedTP2S4A$C2,type="l",col="Dark Green",lwd = 2,lty=1)
points(x=0:230,y=ExpectedTP2S4A$C3,type="l",col="Purple",lwd = 2,lty=1)
points(x=0:230,y=ExpectedTP2S4A$C4,type="l",col="Orange",lwd = 2,lty=1)
points(x=0:230,y=ExpectedTP2S4A$C5,type="l",col="Red",lwd = 2,lty=1)


abline(v=nopointmax,lty=3,lwd = 3,col="Black")
abline(v=nopointC2,lty=3,lwd = 3,col="Dark Green")
abline(v=nopointC3,lty=3,lwd = 3,col="Purple")
abline(v=nopointC4,lty=3,lwd = 3,col="Orange")
lines(x=c(nopointC5,nopointC5),y=c(000+46,2000+46),lty=3,lwd = 3,col="Red")

dev.off()
#TPplot2S4Ab
#5.54 by 6.72
#PLots
#3 stage 4 arm
load("maxeachrunTP.RData")
load("ExpectedTP3S4A.RData")
load("pcESSTP3S4A.RData")


nopointmax=min(which(pcESSTP3S4A$C1<=maxeachrunTP$maxeachrunTP3S4A))-1

nopointC2=min(which(pcESSTP3S4A$C2<=ExpectedTP3S4A$C2))-1
nopointC3=min(which(pcESSTP3S4A$C3<=ExpectedTP3S4A$C3))-1
nopointC4=min(which(pcESSTP3S4A$C4<=ExpectedTP3S4A$C4))-1
nopointC5=min(which(pcESSTP3S4A$C5<=ExpectedTP3S4A$C5))-1


minTP=min(ExpectedTP3S4A$C5) #minimum value
maxTP=max(maxeachrunTP$maxeachrunTP3S4A) #minimum value

#plot 
# need to change the xaxis n(k)-n(k-1)
pdf(file = "SIFig2d.pdf",   # The directory you want to save the file in
    width = 6.72, # The width of the plot in inches
    height = 5.54)
plot(x=0:230,y=maxeachrunTP$maxeachrunTP3S4A,xlim=c(0,230),ylim = c(minTP-50,maxTP+10) ,type="l",col="Black",lty=1,lwd = 2,main = "4 arm 3 stage trial example",xlab = "Number of controls between treatments being added [n(k)-n(k-1)]",ylab = "Sample size")
# Number of controls between each treatment being added
#name1=expression("E(N|" (theta[1] == 0)) expression((theta[1] == 0))

name1=expression("max(N)")
name2=expression("E(N|"~(Theta[2])~")" ) 
name3=expression("E(N|"~(Theta[3])~")" ) 
name4=expression("E(N|"~(Theta[4])~")") 
name5=expression("E(N|"~(Theta[5])~")" ) 


legend(173, 920, legend=c(name1, name2, name3, name4,name5),
       col=c("Black","Dark Green","Purple","Orange","Red"),lwd = 2, cex=0.75,
       box.lty=0)


points(x=0:230,y=ExpectedTP3S4A$C2,type="l",col="Dark Green",lwd = 2,lty=1)
points(x=0:230,y=ExpectedTP3S4A$C3,type="l",col="Purple",lwd = 2,lty=1)
points(x=0:230,y=ExpectedTP3S4A$C4,type="l",col="Orange",lwd = 2,lty=1)
points(x=0:230,y=ExpectedTP3S4A$C5,type="l",col="Red",lwd = 2,lty=1)


abline(v=nopointmax,lty=3,lwd = 3,col="Black")
abline(v=nopointC2,lty=3,lwd = 3,col="Dark Green")
abline(v=nopointC3,lty=3,lwd = 3,col="Purple")
lines(x=c(nopointC4,nopointC4),y=c(000+52,2000+52),lty=3,lwd = 3,col="Orange")
lines(x=c(nopointC5,nopointC5),y=c(000+52,2000+52),lty=3,lwd = 3,col="Red")
dev.off()
nomessage=1
}

AllplotsSI()
