# Supplementary material for: A Preplanned Multi‐Stage Platform Trial for Discovering Multiple Superior Treatments With Control of FWER and Power
Source: Biom J. 2024 Dec 22;67(1):e70025. doi: 10.1002/bimj.70025 (PMC11664203; doi:10.1002/bimj.70025)
Supplement: Supplementary file 1 — Supporting Information [file BIMJ-67-e70025-s001.zip › Code supplement/SITableS9.R]

library("mvtnorm")
library("gtools")

#R version 4.4.0 (2024-04-24 ucrt)
#Platform: x86_64-w64-mingw32/x64
#Running under: Windows 11 x64 (build 22631)
#
#Matrix products: default
#
#
#locale:
#  [1] LC_COLLATE=English_United Kingdom.utf8  LC_CTYPE=English_United Kingdom.utf8   
#[3] LC_MONETARY=English_United Kingdom.utf8 LC_NUMERIC=C                           
#[5] LC_TIME=English_United Kingdom.utf8    
#
#time zone: America/New_York
#tzcode source: internal

#attached base packages:
#  [1] stats     graphics  grDevices utils     datasets  methods   base     

#loaded via a namespace (and not attached):
#  [1] compiler_4.4.0 tools_4.4.0  
#


TableS8=function()
{
kequalkstarPWpower=function(r,gAandS1,gAandS2) #the given AandS1 against the given AandS2
{
  rkj=r[1,gAandS1[2]]
  rkjstar=r[1,gAandS2[2]]
  
  #print("rkj")
  #print(rkj)
  
  rk=0 #not needed anymoreWA[gAandS1[1]]
  r0kj=rkj+rk
  r0kjstar=rkjstar+rk
  
  
  
  part1= (             
    sqrt((rkj)^-1 + (r0kj-rk)^-1)*sqrt((rkjstar)^-1 + (r0kjstar-rk)^-1)    
  )^-1
  
  
  part2op1= ( (rkj)^-1 + (r0kj-rk)^-1) #assuming jstar<j
  
  part2op2= ( (rkjstar)^-1 + (r0kjstar-rk)^-1) #assuming j<jstar
  
  #print("part1")
  #print(part1)
  
  ans=part1*min(part2op1,part2op2)
  #print("ans")
  #print(ans)
  
  return(ans)
}

correlationmatrixPW=function(r)
{
  A=dim(r)[1]
  S=dim(r)[2]
  rowandcol=prod(dim(r)) #how large we need
  Cormatrix=matrix(NA,nrow = S,ncol=S)
  
  AandS1=AandS2=cbind(1,rep(1:S)) #Arm and Stage matrix
  
  for(i in 1:S) #i does each row
  {
    for(istar in 1:S) #istar does each column
    {
      gAandS1=AandS1[i,]
      #print("gAandS1")
      #print(gAandS1)
      gAandS2=AandS2[istar,]
      #print(AandS2)
      #print(gAandS2)
      if(gAandS1[1]==gAandS2[1])
      {
        Cormatrix[i,istar]=kequalkstarPWpower(r,gAandS1,gAandS2)
        #this is always true
      }
      
    }
    
  } 
  
  return(Cormatrix)
}
#test=correlationmatrixPW(r)


boundsforPWpower=function(U,L,S)
{
  boundL=vector(mode="list",length = S)
  boundU=vector(mode="list",length = S)
  
  
  for(i in 1:S)
  {
    boundL[[i]]=c(L[0:(i-1)],U[(i)])
    boundU[[i]]=c(U[0:(i-1)],Inf)
  }
  
  
  return(list("boundL"=boundL,"boundU"=boundU))
}

meanforPWpower=function(n,theta,sd)
{
  means=sqrt(n)*theta/(sd*sqrt(2))
  return(means)
}

pairwisepowereveryarm=function(r,n,theta,sd,L,U)
{
  A=dim(r)[1]
  S=dim(r)[2]
  PWpowerbits=rep(NA,S)
  CM=correlationmatrixPW(r)
  meangivens=meanforPWpower(n,theta,sd)
  Boundsgivenruns=boundsforPWpower(U,L,S)
  #print("Boundsgivenruns")
  #print(Boundsgivenruns)
  Ugivens=Boundsgivenruns$boundU
  Lgivens=Boundsgivenruns$boundL
  for(i in 1:S)
  {
    Uneeded=Ugivens[[i]]
    Lneeded=Lgivens[[i]]
    #print("Lneeded")
    #print(Lneeded)
    CMneeded=CM[1:i,1:i]
    meanneeded=meangivens[1:i]
    if(i==1)
    {
      set.seed(1)
      PWpowerbits[i]=pmvnorm(lower=Lneeded , upper = Uneeded  ,mean = meanneeded, sigma = CMneeded)
      
    }
    else
    {
      set.seed(1)
      PWpowerbits[i]=pmvnorm(lower=Lneeded , upper = Uneeded  ,mean = meanneeded, corr = CMneeded)
    }
  }
  PWpower=sum(PWpowerbits)
  return(PWpower)
}

#L=c(-2,-1,2)
#U=c(3,2.5,2)
#r=matrix(c(1,2,3),nrow = 4,ncol=3,byrow=T)
#WA=c(0,24,5,10) #when added 
#n=c(10,20,30)

#pairwisepowereveryarm(r,n,theta=0.5,sd=1,L,U)


# now looking at finding n in the case where WA is stating how many after you add the treatment

#FWER functions needed
po0NL=function(rf)
{
  rfNA=rf[!is.na(rf)]
  LrfNA=length(rfNA)
  UfNA=rep(1,LrfNA)  
  LfNA=rep(-Inf,LrfNA)
  LfNA[LrfNA]=UfNA[LrfNA]
  
  NNA=length(rf)-LrfNA #number of NA needed
  Uf=c(UfNA,rep(NA,NNA))
  Lf=c(LfNA,rep(NA,NNA))
  
  return(list("Uf"=Uf,"Lf"=Lf))
}

obf0NL=function(rf)
{
  rfNA=rf[!is.na(rf)]
  MrfNA=max(rfNA)
  LrfNA=length(rfNA)
  rfNA1=rfNA[1]
  UfNA=1/sqrt(rfNA/rfNA1)
  LfNA=rep(-Inf,LrfNA)
  LfNA[LrfNA]=UfNA[LrfNA]
  
  NNA=length(rf)-LrfNA #number of NA needed
  Uf=c(UfNA,rep(NA,NNA))
  Lf=c(LfNA,rep(NA,NNA))
  
  return(list("Uf"=Uf,"Lf"=Lf))
}

triNL=function(rf) 
{
  rfNA=rf[!is.na(rf)]
  MrfNA=max(rfNA)
  LrfNA=length(rfNA)
  rfNA1=rfNA[1]
  rfNAa1=rfNA/rfNA1
  MrfNAa1=MrfNA/rfNA1
  UfNA=1*(1+rfNAa1/MrfNAa1)/sqrt(rfNAa1)
  LfNA=-Inf
  LfNA[LrfNA]=UfNA[LrfNA]
  NNA=length(rf)-LrfNA #number of NA needed
  Uf=c(UfNA,rep(NA,NNA))
  Lf=c(LfNA,rep(NA,NNA))
  
  return(list("Uf"=Uf,"Lf"=Lf))  
}


kequalkstar=function(r,WAP,gAandS1,gAandS2) #the given AandS1 against the given AandS2
{
  rkj=r[gAandS1[1],gAandS1[2]]
  rkjstar=r[gAandS2[1],gAandS2[2]]
  
  #print("rkj")
  #print(rkj)
  
  rk=WAP[gAandS1[1]]*max(r)
  r0kj=rkj+rk
  r0kjstar=rkjstar+rk
  
  
  
  part1= (             
    sqrt((rkj)^-1 + (r0kj-rk)^-1)*sqrt((rkjstar)^-1 + (r0kjstar-rk)^-1)    
  )^-1
  
  
  part2op1= ( (rkj)^-1 + (r0kj-rk)^-1) #assuming jstar<j
  
  part2op2= ( (rkjstar)^-1 + (r0kjstar-rk)^-1) #assuming j<jstar
  
  #print("part1")
  #print(part1)
  
  ans=part1*min(part2op1,part2op2)
  #print("ans")
  #print(ans)
  
  return(ans)
}


knotequalkstar=function(r,WAP,gAandS1,gAandS2) #the given AandS1 against the given AandS2
{
  rkj=r[gAandS1[1],gAandS1[2]]
  rkstarjstar=r[gAandS2[1],gAandS2[2]]
  
  #print("rkj")
  #print(rkj)
  
  rk=WAP[gAandS1[1]]*max(r)
  rkstar=WAP[gAandS2[1]]*max(r)
  r0kj=rkj+rk
  r0kstarjstar=rkstarjstar+rkstar
  
  
  
  part1= (             
    sqrt((rkj)^-1 + (r0kj-rk)^-1)*sqrt((rkstarjstar)^-1 + (r0kstarjstar-rkstar)^-1)    
  )^-1
  
  
  part2= min( (r0kj- max(rk,rkstar)),(r0kstarjstar- max(rk,rkstar)) ) #assuming jstar<j
  
  
  part3=(r0kj-rk)*(r0kstarjstar-rkstar)
  
  #print("part1")
  #print(part1)
  
  ans=max(0,part1*part2/part3)
  #print("ans")
  #print(ans)
  
  return(ans)
}


correlationmatrixFWER=function(r,WAP)
{
  A=dim(r)[1]
  S=dim(r)[2]
  rowandcol=prod(dim(r)) #how large we need
  Cormatrix=matrix(NA,nrow = rowandcol,ncol=rowandcol)
  
  AandS1=AandS2=cbind(rep(1:A,each=S),rep(1:S,times=A)) #Arm and Stage matrix
  
  for(i in 1:rowandcol) #i does each row
  {
    for(istar in 1:rowandcol) #istar does each column
    {
      gAandS1=AandS1[i,]
      #print("gAandS1")
      #print(gAandS1)
      gAandS2=AandS2[istar,]
      if(gAandS1[1]==gAandS2[1])
      {
        Cormatrix[i,istar]=kequalkstar(r,WAP,gAandS1,gAandS2)
      }
      else
      {
        Cormatrix[i,istar]=knotequalkstar(r,WAP,gAandS1,gAandS2)
      }
      
    }
    
  } 
  
  Cormatrix
  
}


FWERboundsgivenrun=function(L,U,givencomb,A)
{
  boundL=c()
  boundU=c()
  
  for(i in 1:A)
  {
    givencombA=givencomb[i]
    boundLgivenA=c(L[0:(givencombA-1)],-Inf)
    boundUgivenA=c(U[0:(givencombA-1)],L[givencombA])
    boundL=c(boundL,boundLgivenA)
    boundU=c(boundU,boundUgivenA)
  }
  
  return(list("boundL"=boundL,"boundU"=boundU))
  
}

correlationmatrixFWERgivenrun=function(givencomb,A,S,CM)
{
  wneeded=matrix(0,nrow=S,ncol=A) #which are needed
  for(i in 1:A)
  {
    givencombA=givencomb[i]
    wneeded[,i]=c(rep(T,givencombA),rep(F,S-givencombA))
  }
  #print(wneeded)
  #print("c(wneeded)")
  #print(c(wneeded))
  CMrun=CM[c(which(wneeded==1)),c(which(wneeded==1))]
  return(CMrun)
}


FWER=function(r,WAP,L,U)
{
  A=dim(r)[1]
  S=dim(r)[2]
  Allcombs=permutations(n = S,r=A,repeats.allowed = TRUE)
  LAllcombs=dim(Allcombs)[1]
  FWERbits=rep(NA,LAllcombs)
  
  CM=correlationmatrixFWER(r,WAP) #total correlation matrix
  
  for(iFWER in 1:LAllcombs)
  {
    givencomb=Allcombs[iFWER,] #given combintaion for this run
    #print("givencomb")
    #print(givencomb)
    
    Boundsgivenrun=FWERboundsgivenrun(L,U,givencomb,A)
    Ugiven=Boundsgivenrun$boundU
    Lgiven=Boundsgivenrun$boundL
    #print(Boundsgivenrun)
    #print(CM)
    CMgivenrun=correlationmatrixFWERgivenrun(givencomb,A,S,CM)
    #print(CMgivenrun)
    #should add if dim is 1 as well for 1 arm examples
    if(dim(CMgivenrun)[1]==1)
    {
      set.seed(1)
      FWERbits[iFWER]=pmvnorm(lower=Lgiven , upper = Ugiven  ,mean = rep(0,dim(CMgivenrun)[1]), sigma = 1)
      
    }
    else
    {
      set.seed(1)
      FWERbits[iFWER]=pmvnorm(lower=Lgiven , upper = Ugiven  ,mean = rep(0,dim(CMgivenrun)[1]), corr = CMgivenrun)
    }
  }
  return(1-sum(FWERbits))
}


Boundfinder=function(r,WAP,amax,alpha,tol)
{
  bondshapewanted=obf0NL(r[1,]) #need to make these functions and change this for the differnt ones
  
  cFWER=-Inf#current FWER
  ua=2*amax
  la=0
  ca=(ua+la)/2
  while( cFWER>(alpha) | cFWER<(alpha-tol) )
  {
    if(cFWER>(alpha))
    {
      ua=ua
      la=ca
      ca=(ua+la)/2
      cU=ca*bondshapewanted$U
      cL=ca*bondshapewanted$L
      cFWER=FWER(r = r,WAP = WAP,L = cL,U = cU)
      print(cFWER)
    }
    
    if(cFWER<(alpha))
    {
      ua=ca
      la=la
      ca=(ua+la)/2
      cU=ca*bondshapewanted$U
      cL=ca*bondshapewanted$L
      cFWER=FWER(r = r,WAP = WAP,L = cL,U = cU)
      print(cFWER)
    }
  }
  U=ca*bondshapewanted$U
  L=ca*bondshapewanted$L
  return(list("L"=L,"U"=U))
}

####

simplenfinderPWpower=function(r,theta,sd,amax,nmax,alpha,beta,tol) #finds it when everystarts at ones
{
  WAP=rep(0,dim(r)[1])
  simplebounds=Boundfinder(r,WAP,amax,alpha,tol)
  L=simplebounds$L
  U=simplebounds$U
  r=r #/GCF(r)#first step is to reduce r to its simplest form #have not bothered with this
  cPWpower=Inf #current PW
  un=2*nmax
  ln=0
  cn=(un+ln)/2
  
  while( cPWpower>(1-beta+tol) | cPWpower<(1-beta) )
  {
    if(cPWpower>(1-beta))
    {
      un=cn
      ln=ln
      cn=(un+ln)/2
      testn=cn*r[1,] #as it the same for every row in the code
      
      cPWpower=pairwisepowereveryarm(r=r,n=testn,theta=theta,sd=sd,L=L,U=U)
      print(cPWpower)
    }
    if(cPWpower<(1-beta))
    {
      un=un
      ln=cn
      cn=(un+ln)/2
      testn=cn*r[1,] #as it the same for every row in the code
      cPWpower=pairwisepowereveryarm(r=r,n=testn,theta=theta,sd=sd,L=L,U=U)
      print(cPWpower)
    }
  }
  print(testn)
  n=ceiling(cn)*r[1,]
  cPWpower=pairwisepowereveryarm(r=r,n=n,theta=theta,sd=sd,L=L,U=U)
  print(cPWpower)
  return(list("n"=n,"U"=U,"L"=L))
}

#simplenfinderPWpower(r=r,theta = 0.5,sd = 1,amax = 5,nmax = 100,alpha = 0.025,beta = 0.1,tol = 0.0001)


nfinderPWpowerWAP=function(r,theta,sd,WAP,amax,nmax,alpha,beta,tol)
{
  
  simplebounds=Boundfinder(r,WAP,amax,alpha,tol)
  print("simplebounds")
  print(simplebounds)
  L=simplebounds$L
  U=simplebounds$U
  r=r #/GCF(r)#first step is to reduce r to its simplest form #have not bothered with this
  cPWpower=Inf #current PW
  un=2*nmax
  ln=0
  cn=(un+ln)/2
  print("startL")
  print(L)
  a1=L[2]*sqrt(r[1,2])/2
  L[1]=0
  print("endL")
  print(L)
  
  while( cPWpower>(1-beta+tol) | cPWpower<(1-beta) )
  {
    if(cPWpower>(1-beta))
    {
      un=cn
      ln=ln
      cn=(un+ln)/2
      testn=cn*r[1,] #as it the same for every row in the code
      
      cPWpower=pairwisepowereveryarm(r=r,n=testn,theta=theta,sd=sd,L=L,U=U)
      print(cPWpower)
    }
    if(cPWpower<(1-beta))
    {
      un=un
      ln=cn
      cn=(un+ln)/2
      testn=cn*r[1,] #as it the same for every row in the code
      cPWpower=pairwisepowereveryarm(r=r,n=testn,theta=theta,sd=sd,L=L,U=U)
      print(cPWpower)
    }
  }
  print(testn)
  n=ceiling(cn)*r[1,]
  cPWpower=pairwisepowereveryarm(r=r,n=n,theta=theta,sd=sd,L=L,U=U)
  print(cPWpower)
  return(list("n"=n,"U"=U,"L"=L))
}

#WAP=c(0,.5,.33,.66) #when added 
#nfinderPWpowerWAP(r=r,theta = 0.5,sd = 1,WAP = WAP,amax = 5,nmax = 100,alpha = 0.025,beta = 0.1,tol = 0.0001)


#library(MAMS)
#testing against MAMS
#MAMStouse3=mams(K=4, J=3, alpha=0.025, power=0.9, r=1:3, r0=1:3, p=NULL, p0=NULL,ushape="triangular", lshape="triangular",delta=sqrt(2)*qnorm(0.65), delta0=-10, sd=1,sample.size = T)
#MAMStouse3
#test2=mams(K=4, J=2, alpha=0.025, power=0.9, r=1:2, r0=1:2, p=NULL, p0=NULL,ushape="triangular", lshape="triangular",delta=0.5, delta0=-10, sd=1,sample.size = T)

#test2=mams(K=4, J=3, alpha=0.025, power=0.9, r=1:3, r0=1:3, p=NULL, p0=NULL,ushape="triangular", lshape="triangular",delta=0.5, delta0=-10, sd=1,sample.size = T)
#simplenfinderPWpower(r=r,theta = 0.5,sd = 1,amax = 5,nmax = 100,alpha = 0.025,beta = 0.1,tol = 0.0001)


#Paperexample
WAP=c(0,.5)
r=matrix(c(1,2),nrow = 2,ncol=2,byrow=T)
ubobf0halfwaydesignPWP=nfinderPWpowerWAP(r=r,theta = -log(0.69),sd = 1,WAP = WAP,amax = 25,nmax = 1000,alpha = 0.025,beta = 0.2,tol = 0.00001)


save(ubobf0halfwaydesignPWP,file="ubobf0halfwaydesignPWP.RData")


po0NL=function(rf)
{
  rfNA=rf[!is.na(rf)]
  LrfNA=length(rfNA)
  UfNA=rep(1,LrfNA)  
  LfNA=rep(-Inf,LrfNA)
  LfNA[LrfNA]=UfNA[LrfNA]
  
  NNA=length(rf)-LrfNA #number of NA needed
  Uf=c(UfNA,rep(NA,NNA))
  Lf=c(LfNA,rep(NA,NNA))
  
  return(list("Uf"=Uf,"Lf"=Lf))
}

obf0NL=function(rf)
{
  rfNA=rf[!is.na(rf)]
  MrfNA=max(rfNA)
  LrfNA=length(rfNA)
  rfNA1=rfNA[1]
  UfNA=1/sqrt(rfNA/rfNA1)
  LfNA=rep(-Inf,LrfNA)
  LfNA[LrfNA]=UfNA[LrfNA]
  
  NNA=length(rf)-LrfNA #number of NA needed
  Uf=c(UfNA,rep(NA,NNA))
  Lf=c(LfNA,rep(NA,NNA))
  
  return(list("Uf"=Uf,"Lf"=Lf))
} 

triNL=function(rf) 
{
  rfNA=rf[!is.na(rf)]
  MrfNA=max(rfNA)
  LrfNA=length(rfNA)
  rfNA1=rfNA[1]
  rfNAa1=rfNA/rfNA1
  MrfNAa1=MrfNA/rfNA1
  UfNA=1*(1+rfNAa1/MrfNAa1)/sqrt(rfNAa1)
  LfNA=-Inf
  LfNA[LrfNA]=UfNA[LrfNA]
  NNA=length(rf)-LrfNA #number of NA needed
  Uf=c(UfNA,rep(NA,NNA))
  Lf=c(LfNA,rep(NA,NNA))
  
  return(list("Uf"=Uf,"Lf"=Lf))  
}


kequalkstar=function(r,WAP,gAandS1,gAandS2) #the given AandS1 against the given AandS2
{
  rkj=r[gAandS1[1],gAandS1[2]]
  rkjstar=r[gAandS2[1],gAandS2[2]]
  
  #print("rkj")
  #print(rkj)
  
  rk=WAP[gAandS1[1]]*max(r)
  r0kj=rkj+rk
  r0kjstar=rkjstar+rk
  
  
  
  part1= (             
    sqrt((rkj)^-1 + (r0kj-rk)^-1)*sqrt((rkjstar)^-1 + (r0kjstar-rk)^-1)    
  )^-1
  
  
  part2op1= ( (rkj)^-1 + (r0kj-rk)^-1) #assuming jstar<j
  
  part2op2= ( (rkjstar)^-1 + (r0kjstar-rk)^-1) #assuming j<jstar
  
  #print("part1")
  #print(part1)
  
  ans=part1*min(part2op1,part2op2)
  #print("ans")
  #print(ans)
  
  return(ans)
}


knotequalkstar=function(r,WAP,gAandS1,gAandS2) #the given AandS1 against the given AandS2
{
  rkj=r[gAandS1[1],gAandS1[2]]
  rkstarjstar=r[gAandS2[1],gAandS2[2]]
  
  #print("rkj")
  #print(rkj)
  
  rk=WAP[gAandS1[1]]*max(r)
  rkstar=WAP[gAandS2[1]]*max(r)
  r0kj=rkj+rk
  r0kstarjstar=rkstarjstar+rkstar
  
  
  
  part1= (             
    sqrt((rkj)^-1 + (r0kj-rk)^-1)*sqrt((rkstarjstar)^-1 + (r0kstarjstar-rkstar)^-1)    
  )^-1
  
  
  part2= min( (r0kj- max(rk,rkstar)),(r0kstarjstar- max(rk,rkstar)) ) #assuming jstar<j
  
  
  part3=(r0kj-rk)*(r0kstarjstar-rkstar)
  
  #print("part1")
  #print(part1)
  
  ans=max(0,part1*part2/part3)
  #print("ans")
  #print(ans)
  
  return(ans)
}


correlationmatrixFWER=function(r,WAP)
{
  A=dim(r)[1]
  S=dim(r)[2]
  rowandcol=prod(dim(r)) #how large we need
  Cormatrix=matrix(NA,nrow = rowandcol,ncol=rowandcol)
  
  AandS1=AandS2=cbind(rep(1:A,each=S),rep(1:S,times=A)) #Arm and Stage matrix
  
  for(i in 1:rowandcol) #i does each row
  {
    for(istar in 1:rowandcol) #istar does each column
    {
      gAandS1=AandS1[i,]
      #print("gAandS1")
      #print(gAandS1)
      gAandS2=AandS2[istar,]
      if(gAandS1[1]==gAandS2[1])
      {
        Cormatrix[i,istar]=kequalkstar(r,WAP,gAandS1,gAandS2)
      }
      else
      {
        Cormatrix[i,istar]=knotequalkstar(r,WAP,gAandS1,gAandS2)
      }
      
    }
    
  } 
  
  Cormatrix
  
}
#test=correlationmatrixFWER(r,WAP)
#FWER

FWERboundsgivenrun=function(L,U,givencomb,A)
{
  boundL=c()
  boundU=c()
  
  for(i in 1:A)
  {
    givencombA=givencomb[i]
    boundLgivenA=c(L[0:(givencombA-1)],-Inf)
    boundUgivenA=c(U[0:(givencombA-1)],L[givencombA])
    boundL=c(boundL,boundLgivenA)
    boundU=c(boundU,boundUgivenA)
  }
  
  return(list("boundL"=boundL,"boundU"=boundU))
  
}

correlationmatrixFWERgivenrun=function(givencomb,A,S,CM)
{
  wneeded=matrix(0,nrow=S,ncol=A) #which are needed
  for(i in 1:A)
  {
    givencombA=givencomb[i]
    wneeded[,i]=c(rep(T,givencombA),rep(F,S-givencombA))
  }
  #print(wneeded)
  #print("c(wneeded)")
  #print(c(wneeded))
  CMrun=CM[c(which(wneeded==1)),c(which(wneeded==1))]
  return(CMrun)
}


FWER=function(r,WAP,L,U)
{
  A=dim(r)[1]
  S=dim(r)[2]
  Allcombs=permutations(n = S,r=A,repeats.allowed = TRUE)
  LAllcombs=dim(Allcombs)[1]
  FWERbits=rep(NA,LAllcombs)
  
  CM=correlationmatrixFWER(r,WAP) #total correlation matrix
  
  for(iFWER in 1:LAllcombs)
  {
    givencomb=Allcombs[iFWER,] #given combintaion for this run
    #print("givencomb")
    #print(givencomb)
    
    Boundsgivenrun=FWERboundsgivenrun(L,U,givencomb,A)
    Ugiven=Boundsgivenrun$boundU
    Lgiven=Boundsgivenrun$boundL
    #print(Boundsgivenrun)
    #print(CM)
    CMgivenrun=correlationmatrixFWERgivenrun(givencomb,A,S,CM)
    #print(CMgivenrun)
    #should add if dim is 1 as well for 1 arm examples
    if(dim(CMgivenrun)[1]==1)
    {
      set.seed(1)
      FWERbits[iFWER]=pmvnorm(lower=Lgiven , upper = Ugiven  ,mean = rep(0,dim(CMgivenrun)[1]), sigma = 1)
      
    }
    else
    {
      set.seed(1)
      FWERbits[iFWER]=pmvnorm(lower=Lgiven , upper = Ugiven  ,mean = rep(0,dim(CMgivenrun)[1]), corr = CMgivenrun)
    }
  }
  return(1-sum(FWERbits))
}
#L=c(-2,-1,2)
#U=c(3,2.5,2)
#FWER(r,WAP,L,U)


Boundfinder=function(r,WAP,amax,alpha,tol)
{
  bondshapewanted=obf0NL(r[1,]) #need to make these functions and change this for the differnt ones
  
  cFWER=-Inf#current FWER
  ua=2*amax
  la=0
  ca=(ua+la)/2
  while( cFWER>(alpha) | cFWER<(alpha-tol) )
  {
    if(cFWER>(alpha))
    {
      ua=ua
      la=ca
      ca=(ua+la)/2
      cU=ca*bondshapewanted$U
      cL=ca*bondshapewanted$L
      cFWER=FWER(r = r,WAP = WAP,L = cL,U = cU)
      print(cFWER)
    }
    
    if(cFWER<(alpha))
    {
      ua=ca
      la=la
      ca=(ua+la)/2
      cU=ca*bondshapewanted$U
      cL=ca*bondshapewanted$L
      cFWER=FWER(r = r,WAP = WAP,L = cL,U = cU)
      print(cFWER)
    }
  }
  U=ca*bondshapewanted$U
  L=ca*bondshapewanted$L
  return(list("L"=L,"U"=U))
}

#ans=Boundfinder(r,WAP,amax=20,alpha=0.025,tol = 0.0001)
#ans

#powerbit
meantotalpowergivenrun=function(givencomb,A,n,theta,sd)
{
  
  meangiven=c()
  
  for(i in 1:A)
  {
    givencombA=givencomb[i]
    meangivenA=sqrt(n[1:(givencombA)])*theta/(sd*sqrt(2))
    
    meangiven=c(meangiven,meangivenA)
  }
  
  return(meangiven)
  
}


totalpowerboundsgivenrun=function(L,U,givencomb,A)
{
  boundL=c()
  boundU=c()
  
  for(i in 1:A)
  {
    givencombA=givencomb[i]
    boundLgivenA=c(L[0:(givencombA-1)],U[givencombA])
    boundUgivenA=c(U[0:(givencombA-1)],Inf)
    boundL=c(boundL,boundLgivenA)
    boundU=c(boundU,boundUgivenA)
  }
  
  return(list("boundL"=boundL,"boundU"=boundU))
  
}

totalpower=function(r,n,theta,sd,WAP,L,U)
{
  A=dim(r)[1]
  S=dim(r)[2]
  Allcombs=permutations(n = S,r=A,repeats.allowed = TRUE)
  LAllcombs=dim(Allcombs)[1]
  totalpowerbits=rep(NA,LAllcombs)
  
  CM=correlationmatrixFWER(r,WAP) #total correlation matrix
  
  for(itotalpower in 1:LAllcombs)
  {
    givencomb=Allcombs[itotalpower,] #given combintaion for this run
    #print("givencomb")
    #print(givencomb)
    
    Boundsgivenrun=totalpowerboundsgivenrun(L,U,givencomb,A) #need to change this
    Ugiven=Boundsgivenrun$boundU
    Lgiven=Boundsgivenrun$boundL
    #print(Boundsgivenrun)
    #print(CM)
    CMgivenrun=correlationmatrixFWERgivenrun(givencomb,A,S,CM)
    
    meangivenrun=meantotalpowergivenrun(givencomb,A,n,theta,sd)
    meangivenrun
    #print(CMgivenrun)
    #should add if dim is 1 as well for 1 arm examples
    if(dim(CMgivenrun)[1]==1)
    {
      set.seed(1)
      totalpowerbits[itotalpower]=pmvnorm(lower=Lgiven , upper = Ugiven  ,mean = meangivenrun, sigma = 1)
      
    }
    else
    {
      set.seed(1)
      totalpowerbits[itotalpower]=pmvnorm(lower=Lgiven , upper = Ugiven  ,mean = meangivenrun, corr = CMgivenrun)
    }
  }
  return(sum(totalpowerbits))
}

percentagenfindertoalpower=function(r,theta,sd,WAP,amax,nmax,alpha,beta,tol) #finds it when everystarts at ones
{
  simplebounds=Boundfinder(r,WAP,amax,alpha,tol)
  L=simplebounds$L
  U=simplebounds$U
  r=r #/GCF(r)#first step is to reduce r to its simplest form #have not bothered with this
  cTpower=Inf#current total power
  un=2*nmax
  ln=0
  cn=(un+ln)/2
  
  print("startL")
  print(L)
  a1=L[2]
  L[1]=0
  print("endL")
  print(L)
  
  while( cTpower>(1-beta+tol) | cTpower<(1-beta) )
  {
    if(cTpower>(1-beta))
    {
      un=cn
      ln=ln
      cn=(un+ln)/2
      testn=cn*r[1,] #as it the same for every row in the code
      
      cTpower=totalpower(r=r,n=testn,theta=theta,sd=sd,WAP=WAP,L=L,U=U)
      print(cTpower)
    }
    if(cTpower<(1-beta))
    {
      un=un
      ln=cn
      cn=(un+ln)/2
      testn=cn*r[1,] #as it the same for every row in the code
      cTpower=totalpower(r=r,n=testn,theta=theta,sd=sd,WAP=WAP,L=L,U=U)
      print(cTpower)
    }
  }
  print(testn)
  n=ceiling(cn)*r[1,]
  cTpower=totalpower(r=r,n=n,theta=theta,sd=sd,WAP=WAP,L=L,U=U)
  print(cTpower)
  
  return(list("n"=n,"U"=U,"L"=L))
}

#percentagenfindertoalpower(r=r,theta = 0.5,sd = 1,WAP=WAP,amax = 5,nmax = 100,alpha = 0.025,beta = 0.1,tol = 0.0001)

#example in paper 
WAP=c(0,.5)
r=matrix(c(1,2),nrow = 2,ncol=2,byrow=T)
ubobf0halfwaydesignTP=percentagenfindertoalpower(r=r,theta = -log(0.69),sd = 1,WAP = WAP,amax = 25,nmax = 1000,alpha = 0.025,beta = 0.2,tol = 0.00001)
save(ubobf0halfwaydesignTP,file="ubobf0halfwaydesignTP.RData")


kequalkstar=function(r,WA,gAandS1,gAandS2) #the given AandS1 against the given AandS2
{
  rkj=r[gAandS1[1],gAandS1[2]]
  rkjstar=r[gAandS2[1],gAandS2[2]]
  
  #print("rkj")
  #print(rkj)
  
  rk=WA[gAandS1[1]]
  r0kj=rkj+rk
  r0kjstar=rkjstar+rk
  
  
  
  part1= (             
    sqrt((rkj)^-1 + (r0kj-rk)^-1)*sqrt((rkjstar)^-1 + (r0kjstar-rk)^-1)    
  )^-1
  
  
  part2op1= ( (rkj)^-1 + (r0kj-rk)^-1) #assuming jstar<j
  
  part2op2= ( (rkjstar)^-1 + (r0kjstar-rk)^-1) #assuming j<jstar
  
  #print("part1")
  #print(part1)
  
  ans=part1*min(part2op1,part2op2)
  #print("ans")
  #print(ans)
  
  return(ans)
}


knotequalkstar=function(r,WA,gAandS1,gAandS2) #the given AandS1 against the given AandS2
{
  rkj=r[gAandS1[1],gAandS1[2]]
  rkstarjstar=r[gAandS2[1],gAandS2[2]]
  
  #print("rkj")
  #print(rkj)
  
  rk=WA[gAandS1[1]]
  rkstar=WA[gAandS2[1]]
  r0kj=rkj+rk
  r0kstarjstar=rkstarjstar+rkstar
  
  
  
  part1= (             
    sqrt((rkj)^-1 + (r0kj-rk)^-1)*sqrt((rkstarjstar)^-1 + (r0kstarjstar-rkstar)^-1)    
  )^-1
  
  
  part2= min( (r0kj- max(rk,rkstar)),(r0kstarjstar- max(rk,rkstar)) ) #assuming jstar<j
  
  
  part3=(r0kj-rk)*(r0kstarjstar-rkstar)
  
  #print("part1")
  #print(part1)
  
  ans=max(0,part1*part2/part3)
  #print("ans")
  #print(ans)
  
  return(ans)
}


correlationmatrixFWER=function(r,WA)
{
  A=dim(r)[1]
  S=dim(r)[2]
  rowandcol=prod(dim(r)) #how large we need
  Cormatrix=matrix(NA,nrow = rowandcol,ncol=rowandcol)
  
  AandS1=AandS2=cbind(rep(1:A,each=S),rep(1:S,times=A)) #Arm and Stage matrix
  
  for(i in 1:rowandcol) #i does each row
  {
    for(istar in 1:rowandcol) #istar does each column
    {
      gAandS1=AandS1[i,]
      #print("gAandS1")
      #print(gAandS1)
      gAandS2=AandS2[istar,]
      if(gAandS1[1]==gAandS2[1])
      {
        Cormatrix[i,istar]=kequalkstar(r,WA,gAandS1,gAandS2)
      }
      else
      {
        Cormatrix[i,istar]=knotequalkstar(r,WA,gAandS1,gAandS2)
      }
      
    }
    
  } 
  
  Cormatrix
  
}


FWERboundsgivenrun=function(L,U,givencomb,A)
{
  boundL=c()
  boundU=c()
  
  for(i in 1:A)
  {
    givencombA=givencomb[i]
    boundLgivenA=c(L[0:(givencombA-1)],-Inf)
    boundUgivenA=c(U[0:(givencombA-1)],L[givencombA])
    boundL=c(boundL,boundLgivenA)
    boundU=c(boundU,boundUgivenA)
  }
  
  return(list("boundL"=boundL,"boundU"=boundU))
  
}

correlationmatrixFWERgivenrun=function(givencomb,A,S,CM)
{
  wneeded=matrix(0,nrow=S,ncol=A) #which are needed
  for(i in 1:A)
  {
    givencombA=givencomb[i]
    wneeded[,i]=c(rep(T,givencombA),rep(F,S-givencombA))
  }
  #print(wneeded)
  #print("c(wneeded)")
  #print(c(wneeded))
  CMrun=CM[c(which(wneeded==1)),c(which(wneeded==1))]
  return(CMrun)
}

meantotalpowergivenrunmulipletheta=function(givencomb,A,n,thetas,sd)
{
  
  meangiven=c()
  
  for(i in 1:A)
  {
    givencombA=givencomb[i]
    meangivenA=sqrt(n[1:(givencombA)])*thetas[i]/(sd*sqrt(2))
    
    meangiven=c(meangiven,meangivenA)
  }
  
  return(meangiven)
  
}

Disjuctivepowermulipletheta=function(r,n,WA,L,U,sd,thetas)
{
  A=dim(r)[1]
  S=dim(r)[2]
  Allcombs=permutations(n = S,r=A,repeats.allowed = TRUE)
  LAllcombs=dim(Allcombs)[1]
  Dpowerbits=rep(NA,LAllcombs)
  
  CM=correlationmatrixFWER(r,WA) #total correlation matrix
  
  for(iDpower in 1:LAllcombs)
  {
    givencomb=Allcombs[iDpower,] #given combintaion for this run
    #print("givencomb")
    #print(givencomb)
    
    Boundsgivenrun=FWERboundsgivenrun(L,U,givencomb,A)
    Ugiven=Boundsgivenrun$boundU
    Lgiven=Boundsgivenrun$boundL
    #print(Boundsgivenrun)
    #print(CM)
    CMgivenrun=correlationmatrixFWERgivenrun(givencomb,A,S,CM)
    #print(CMgivenrun)
    #should add if dim is 1 as well for 1 arm examples
    
    meangivenrun=meantotalpowergivenrunmulipletheta(givencomb,A,n,thetas,sd)
    #print("meangivenrun")
    #print(meangivenrun)
    if(dim(CMgivenrun)[1]==1)
    {
      set.seed(1)
      Dpowerbits[iDpower]=pmvnorm(lower=Lgiven , upper = Ugiven  ,mean = meangivenrun, sigma = 1)
      
    }
    else
    {
      set.seed(1)
      Dpowerbits[iDpower]=pmvnorm(lower=Lgiven , upper = Ugiven  ,mean = meangivenrun, corr = CMgivenrun)
    }
  }
  return(1-sum(Dpowerbits))
}


#pairwisepower
load("ubobf0halfwaydesignPWP.RData")
n=ubobf0halfwaydesignPWP$n
r=matrix(c(1,2,1,2),nrow = 2,byrow = T)*n[1]
U=ubobf0halfwaydesignPWP$U
L=ubobf0halfwaydesignPWP$L
WA=c(0,n[1])
#using 9*10^100 as Inf causes error in pmvnorm however will give the same results due to the size
-9*10^100
thetas=c(-log(0.69),-log(0.69))
sd=1
set.seed(1)
DPPWL1=Disjuctivepowermulipletheta(r,n,WA,L,U,sd,thetas)
DPPWL1

#Line 2
thetas=c(-log(0.69),0)
sd=1
set.seed(1)
DPPWL2=Disjuctivepowermulipletheta(r,n,WA,L,U,sd,thetas)
DPPWL2

#Line 3
thetas=c(-log(0.69),-9*10^100)
sd=1
set.seed(1)
DPPWL3=Disjuctivepowermulipletheta(r,n,WA,L,U,sd,thetas)
DPPWL3


#Line 4
thetas=c(0,-log(0.69))
sd=1
set.seed(1)
DPPWL4=Disjuctivepowermulipletheta(r,n,WA,L,U,sd,thetas)
DPPWL4


#Line 5
thetas=c(0,0)
sd=1
set.seed(1)
DPPWL5=Disjuctivepowermulipletheta(r,n,WA,L,U,sd,thetas)
DPPWL5


#Line 6
thetas=c(-9*10^100,-log(0.69))
sd=1
set.seed(1)
DPPWL6=Disjuctivepowermulipletheta(r,n,WA,L,U,sd,thetas)
DPPWL6

#conjuctive power
load("ubobf0halfwaydesignTP.RData")
n=ubobf0halfwaydesignTP$n
r=matrix(c(1,2,1,2),nrow = 2,byrow = T)*n[1]
U=ubobf0halfwaydesignTP$U
L=ubobf0halfwaydesignTP$L
WA=c(0,n[1])
#using 9*10^100 as Inf causes error in pmvnorm however will give the same results due to the size
-9*10^100
thetas=c(-log(0.69),-log(0.69))
sd=1
set.seed(1)
DPCPL1=Disjuctivepowermulipletheta(r,n,WA,L,U,sd,thetas)
DPCPL1

#Line 2
thetas=c(-log(0.69),0)
sd=1
set.seed(1)
DPCPL2=Disjuctivepowermulipletheta(r,n,WA,L,U,sd,thetas)
DPCPL2

#Line 3
thetas=c(-log(0.69),-9*10^100)
sd=1
set.seed(1)
DPCPL3=Disjuctivepowermulipletheta(r,n,WA,L,U,sd,thetas)
DPCPL3


#Line 4
thetas=c(0,-log(0.69))
sd=1
set.seed(1)
DPCPL4=Disjuctivepowermulipletheta(r,n,WA,L,U,sd,thetas)
DPCPL4


#Line 5
thetas=c(0,0)
sd=1
set.seed(1)
DPCPL5=Disjuctivepowermulipletheta(r,n,WA,L,U,sd,thetas)
DPCPL5


#Line 6
thetas=c(-9*10^100,-log(0.69))
sd=1
set.seed(1)
DPCPL6=Disjuctivepowermulipletheta(r,n,WA,L,U,sd,thetas)
DPCPL6

kequalkstarPWpower=function(r,gAandS1,gAandS2) #the given AandS1 against the given AandS2
{
  rkj=r[1,gAandS1[2]]
  rkjstar=r[1,gAandS2[2]]
  
  #print("rkj")
  #print(rkj)
  
  rk=0 #not needed anymoreWA[gAandS1[1]]
  r0kj=rkj+rk
  r0kjstar=rkjstar+rk
  
  
  
  part1= (             
    sqrt((rkj)^-1 + (r0kj-rk)^-1)*sqrt((rkjstar)^-1 + (r0kjstar-rk)^-1)    
  )^-1
  
  
  part2op1= ( (rkj)^-1 + (r0kj-rk)^-1) #assuming jstar<j
  
  part2op2= ( (rkjstar)^-1 + (r0kjstar-rk)^-1) #assuming j<jstar
  
  #print("part1")
  #print(part1)
  
  ans=part1*min(part2op1,part2op2)
  #print("ans")
  #print(ans)
  
  return(ans)
}

correlationmatrixPW=function(r)
{
  A=dim(r)[1]
  S=dim(r)[2]
  rowandcol=prod(dim(r)) #how large we need
  Cormatrix=matrix(NA,nrow = S,ncol=S)
  
  AandS1=AandS2=cbind(1,rep(1:S)) #Arm and Stage matrix
  
  for(i in 1:S) #i does each row
  {
    for(istar in 1:S) #istar does each column
    {
      gAandS1=AandS1[i,]
      #print("gAandS1")
      #print(gAandS1)
      gAandS2=AandS2[istar,]
      #print(AandS2)
      #print(gAandS2)
      if(gAandS1[1]==gAandS2[1])
      {
        Cormatrix[i,istar]=kequalkstarPWpower(r,gAandS1,gAandS2)
        #this is always true
      }
      
    }
    
  } 
  
  return(Cormatrix)
}


boundsforPWpower=function(U,L,S)
{
  boundL=vector(mode="list",length = S)
  boundU=vector(mode="list",length = S)
  
  
  for(i in 1:S)
  {
    boundL[[i]]=c(L[0:(i-1)],U[(i)])
    boundU[[i]]=c(U[0:(i-1)],Inf)
  }
  
  
  return(list("boundL"=boundL,"boundU"=boundU))
}

meanforPWpower=function(n,theta,sd)
{
  means=sqrt(n)*theta/(sd*sqrt(2))
  return(means)
}

pairwisepowereveryarm=function(r,n,theta,sd,L,U)
{
  A=dim(r)[1]
  S=dim(r)[2]
  PWpowerbits=rep(NA,S)
  CM=correlationmatrixPW(r)
  meangivens=meanforPWpower(n,theta,sd)
  Boundsgivenruns=boundsforPWpower(U,L,S)
  #print("Boundsgivenruns")
  #print(Boundsgivenruns)
  Ugivens=Boundsgivenruns$boundU
  Lgivens=Boundsgivenruns$boundL
  for(i in 1:S)
  {
    Uneeded=Ugivens[[i]]
    Lneeded=Lgivens[[i]]
    #print("Lneeded")
    #print(Lneeded)
    CMneeded=CM[1:i,1:i]
    meanneeded=meangivens[1:i]
    if(i==1)
    {
      set.seed(1)
      PWpowerbits[i]=pmvnorm(lower=Lneeded , upper = Uneeded  ,mean = meanneeded, sigma = CMneeded)
      
    }
    else
    {
      set.seed(1)
      PWpowerbits[i]=pmvnorm(lower=Lneeded , upper = Uneeded  ,mean = meanneeded, corr = CMneeded)
    }
  }
  PWpower=sum(PWpowerbits)
  return(PWpower)
}

load("ubobf0halfwaydesignPWP.RData")
n=ubobf0halfwaydesignPWP$n
r=matrix(c(1,2,1,2),nrow = 2,byrow = T)*n[1]
U=ubobf0halfwaydesignPWP$U
L=ubobf0halfwaydesignPWP$L
WA=c(0,n[1])
#using 9*10^100 as Inf causes error in pmvnorm however will give the same results due to the size
-9*10^100
thetas=c(-log(0.69),-log(0.69))
sd=1
set.seed(1)
PWPWL1A1=pairwisepowereveryarm(r,n,theta=thetas[1],sd,L,U)
PWPWL1A1
set.seed(1)
PWPWL1A2=pairwisepowereveryarm(r,n,theta=thetas[2],sd,L,U)
PWPWL1A2
#Line 2
thetas=c(-log(0.69),0)
sd=1
set.seed(1)
PWPWL2A1=pairwisepowereveryarm(r,n,theta=thetas[1],sd,L,U)
PWPWL2A1
set.seed(1)
PWPWL2A2=pairwisepowereveryarm(r,n,theta=thetas[2],sd,L,U)
PWPWL2A2

#Line 3
thetas=c(-log(0.69),-9*10^100)
sd=1
set.seed(1)
PWPWL3A1=pairwisepowereveryarm(r,n,theta=thetas[1],sd,L,U)
PWPWL3A1
set.seed(1)
PWPWL3A2=pairwisepowereveryarm(r,n,theta=thetas[2],sd,L,U)
PWPWL3A2

#Line 4
thetas=c(0,-log(0.69))
sd=1
set.seed(1)
PWPWL4A1=pairwisepowereveryarm(r,n,theta=thetas[1],sd,L,U)
PWPWL4A1
set.seed(1)
PWPWL4A2=pairwisepowereveryarm(r,n,theta=thetas[2],sd,L,U)
PWPWL4A2

#Line 5
thetas=c(0,0)
sd=1
set.seed(1)
PWPWL5A1=pairwisepowereveryarm(r,n,theta=thetas[1],sd,L,U)
PWPWL5A1
set.seed(1)
PWPWL5A2=pairwisepowereveryarm(r,n,theta=thetas[2],sd,L,U)
PWPWL5A2

#Line 6
thetas=c(-9*10^100,-log(0.69))
sd=1
set.seed(1)
PWPWL6A1=pairwisepowereveryarm(r,n,theta=thetas[1],sd,L,U)
PWPWL6A1
set.seed(1)
PWPWL6A2=pairwisepowereveryarm(r,n,theta=thetas[2],sd,L,U)
PWPWL6A2


#now for conjunctive power

load("ubobf0halfwaydesignTP.RData")
n=ubobf0halfwaydesignTP$n
r=matrix(c(1,2,1,2),nrow = 2,byrow = T)*n[1]
U=ubobf0halfwaydesignTP$U
L=ubobf0halfwaydesignTP$L
WA=c(0,n[1])
#using 9*10^100 as Inf causes error in pmvnorm however will give the same results due to the size
-9*10^100
thetas=c(-log(0.69),-log(0.69))
sd=1
set.seed(1)
PWCPL1A1=pairwisepowereveryarm(r,n,theta=thetas[1],sd,L,U)
PWCPL1A1
set.seed(1)
PWCPL1A2=pairwisepowereveryarm(r,n,theta=thetas[2],sd,L,U)
PWCPL1A2
#Line 2
thetas=c(-log(0.69),0)
sd=1
set.seed(1)
PWCPL2A1=pairwisepowereveryarm(r,n,theta=thetas[1],sd,L,U)
PWCPL2A1
set.seed(1)
PWCPL2A2=pairwisepowereveryarm(r,n,theta=thetas[2],sd,L,U)
PWCPL2A2

#Line 3
thetas=c(-log(0.69),-9*10^100)
sd=1
set.seed(1)
PWCPL3A1=pairwisepowereveryarm(r,n,theta=thetas[1],sd,L,U)
PWCPL3A1
set.seed(1)
PWCPL3A2=pairwisepowereveryarm(r,n,theta=thetas[2],sd,L,U)
PWCPL3A2

#Line 4
thetas=c(0,-log(0.69))
sd=1
set.seed(1)
PWCPL4A1=pairwisepowereveryarm(r,n,theta=thetas[1],sd,L,U)
PWCPL4A1
set.seed(1)
PWCPL4A2=pairwisepowereveryarm(r,n,theta=thetas[2],sd,L,U)
PWCPL4A2

#Line 5
thetas=c(0,0)
sd=1
set.seed(1)
PWCPL5A1=pairwisepowereveryarm(r,n,theta=thetas[1],sd,L,U)
PWCPL5A1
set.seed(1)
PWCPL5A2=pairwisepowereveryarm(r,n,theta=thetas[2],sd,L,U)
PWCPL5A2

#Line 6
thetas=c(-9*10^100,-log(0.69))
sd=1
set.seed(1)
PWCPL6A1=pairwisepowereveryarm(r,n,theta=thetas[1],sd,L,U)
PWCPL6A1
set.seed(1)
PWCPL6A2=pairwisepowereveryarm(r,n,theta=thetas[2],sd,L,U)
PWCPL6A2


kequalkstar=function(r,WA,gAandS1,gAandS2) #the given AandS1 against the given AandS2
{
  rkj=r[gAandS1[1],gAandS1[2]]
  rkjstar=r[gAandS2[1],gAandS2[2]]
  
  #print("rkj")
  #print(rkj)
  
  rk=WA[gAandS1[1]]
  r0kj=rkj+rk
  r0kjstar=rkjstar+rk
  
  
  
  part1= (             
    sqrt((rkj)^-1 + (r0kj-rk)^-1)*sqrt((rkjstar)^-1 + (r0kjstar-rk)^-1)    
  )^-1
  
  
  part2op1= ( (rkj)^-1 + (r0kj-rk)^-1) #assuming jstar<j
  
  part2op2= ( (rkjstar)^-1 + (r0kjstar-rk)^-1) #assuming j<jstar
  
  #print("part1")
  #print(part1)
  
  ans=part1*min(part2op1,part2op2)
  #print("ans")
  #print(ans)
  
  return(ans)
}


knotequalkstar=function(r,WA,gAandS1,gAandS2) #the given AandS1 against the given AandS2
{
  rkj=r[gAandS1[1],gAandS1[2]]
  rkstarjstar=r[gAandS2[1],gAandS2[2]]
  
  #print("rkj")
  #print(rkj)
  
  rk=WA[gAandS1[1]]
  rkstar=WA[gAandS2[1]]
  r0kj=rkj+rk
  r0kstarjstar=rkstarjstar+rkstar
  
  
  
  part1= (             
    sqrt((rkj)^-1 + (r0kj-rk)^-1)*sqrt((rkstarjstar)^-1 + (r0kstarjstar-rkstar)^-1)    
  )^-1
  
  
  part2= min( (r0kj- max(rk,rkstar)),(r0kstarjstar- max(rk,rkstar)) ) #assuming jstar<j
  
  
  part3=(r0kj-rk)*(r0kstarjstar-rkstar)
  
  #print("part1")
  #print(part1)
  
  ans=max(0,part1*part2/part3)
  #print("ans")
  #print(ans)
  
  return(ans)
}


correlationmatrixFWER=function(r,WA)
{
  A=dim(r)[1]
  S=dim(r)[2]
  rowandcol=prod(dim(r)) #how large we need
  Cormatrix=matrix(NA,nrow = rowandcol,ncol=rowandcol)
  
  AandS1=AandS2=cbind(rep(1:A,each=S),rep(1:S,times=A)) #Arm and Stage matrix
  
  for(i in 1:rowandcol) #i does each row
  {
    for(istar in 1:rowandcol) #istar does each column
    {
      gAandS1=AandS1[i,]
      #print("gAandS1")
      #print(gAandS1)
      gAandS2=AandS2[istar,]
      if(gAandS1[1]==gAandS2[1])
      {
        Cormatrix[i,istar]=kequalkstar(r,WA,gAandS1,gAandS2)
      }
      else
      {
        Cormatrix[i,istar]=knotequalkstar(r,WA,gAandS1,gAandS2)
      }
      
    }
    
  } 
  
  Cormatrix
  
}


FWERboundsgivenrun=function(L,U,givencomb,A)
{
  boundL=c()
  boundU=c()
  
  for(i in 1:A)
  {
    givencombA=givencomb[i]
    boundLgivenA=c(L[0:(givencombA-1)],-Inf)
    boundUgivenA=c(U[0:(givencombA-1)],L[givencombA])
    boundL=c(boundL,boundLgivenA)
    boundU=c(boundU,boundUgivenA)
  }
  
  return(list("boundL"=boundL,"boundU"=boundU))
  
}

correlationmatrixFWERgivenrun=function(givencomb,A,S,CM)
{
  wneeded=matrix(0,nrow=S,ncol=A) #which are needed
  for(i in 1:A)
  {
    givencombA=givencomb[i]
    wneeded[,i]=c(rep(T,givencombA),rep(F,S-givencombA))
  }
  #print(wneeded)
  #print("c(wneeded)")
  #print(c(wneeded))
  CMrun=CM[c(which(wneeded==1)),c(which(wneeded==1))]
  return(CMrun)
}


#library(MAMS)
#testing against MAMS
#MAMStouse3=mams(K=4, J=3, alpha=0.025, power=0.9, r=1:3, r0=1:3, p=NULL, p0=NULL,ushape="triangular", lshape="triangular",delta=sqrt(2)*qnorm(0.65), delta0=sqrt(2)*qnorm(0.55), sd=1,sample.size = F)
#MAMStouse3


#ans=Boundfinder(r,WA=c(0,0,0,0),amax=20,alpha=0.025,tol = 0.00001)
#ans


#Total power
#the same correlation matrix as before. 
#the means the bit that needs to change.

meantotalpowergivenrun=function(givencomb,A,n,thetas,sd)
{
  
  meangiven=c()
  
  for(i in 1:A)
  {
    givencombA=givencomb[i]
    meangivenA=sqrt(n[1:(givencombA)])*thetas[i]/(sd*sqrt(2))
    
    meangiven=c(meangiven,meangivenA)
  }
  
  return(meangiven)
  
}


totalpowerboundsgivenrun=function(L,U,givencomb,A)
{
  boundL=c()
  boundU=c()
  
  for(i in 1:A)
  {
    givencombA=givencomb[i]
    boundLgivenA=c(L[0:(givencombA-1)],U[givencombA])
    boundUgivenA=c(U[0:(givencombA-1)],Inf)
    boundL=c(boundL,boundLgivenA)
    boundU=c(boundU,boundUgivenA)
  }
  
  return(list("boundL"=boundL,"boundU"=boundU))
  
}

totalpower=function(r,n,thetas,sd,WA,L,U)
{
  A=dim(r)[1]
  S=dim(r)[2]
  Allcombs=permutations(n = S,r=A,repeats.allowed = TRUE)
  LAllcombs=dim(Allcombs)[1]
  totalpowerbits=rep(NA,LAllcombs)
  
  CM=correlationmatrixFWER(r,WA) #total correlation matrix
  
  for(itotalpower in 1:LAllcombs)
  {
    givencomb=Allcombs[itotalpower,] #given combintaion for this run
    #print("givencomb")
    #print(givencomb)
    
    Boundsgivenrun=totalpowerboundsgivenrun(L,U,givencomb,A) #need to change this
    Ugiven=Boundsgivenrun$boundU
    Lgiven=Boundsgivenrun$boundL
    #print(Boundsgivenrun)
    #print(CM)
    CMgivenrun=correlationmatrixFWERgivenrun(givencomb,A,S,CM)
    #print("CMgivenrun")
    #print(CMgivenrun)
    meangivenrun=meantotalpowergivenrun(givencomb,A,n,thetas,sd)
    meangivenrun
    #print("meangivenrun")
    #print(meangivenrun)
    #should add if dim is 1 as well for 1 arm examples
    if(dim(CMgivenrun)[1]==1)
    {
      set.seed(1)
      totalpowerbits[itotalpower]=pmvnorm(lower=Lgiven , upper = Ugiven  ,mean = meangivenrun, sigma = 1)
      
    }
    else
    {
      set.seed(1)
      totalpowerbits[itotalpower]=pmvnorm(lower=Lgiven , upper = Ugiven  ,mean = meangivenrun, corr = CMgivenrun)
    }
  }
  return(sum(totalpowerbits))
}


#pairwisepower
load("ubobf0halfwaydesignPWP.RData")
n=ubobf0halfwaydesignPWP$n
r=matrix(c(1,2,1,2),nrow = 2,byrow = T)*n[1]
U=ubobf0halfwaydesignPWP$U
L=ubobf0halfwaydesignPWP$L
WA=c(0,n[1])
#using 9*10^100 as Inf causes error in pmvnorm however will give the same results due to the size
-9*10^100
thetas=c(-log(0.69),-log(0.69))
sd=1
set.seed(1)
TPPWL1=totalpower(r,n,thetas,sd,WA,L,U)
TPPWL1

#Line 2
thetas=c(-log(0.69),0)
sd=1
set.seed(1)
TPPWL2=totalpower(r,n,thetas,sd,WA,L,U)
TPPWL2

#Line 3
thetas=c(-log(0.69),-9*10^100)
sd=1
set.seed(1)
TPPWL3=totalpower(r,n,thetas,sd,WA,L,U)
TPPWL3


#Line 4
thetas=c(0,-log(0.69))
sd=1
set.seed(1)
TPPWL4=totalpower(r,n,thetas,sd,WA,L,U)
TPPWL4


#Line 5
thetas=c(0,0)
sd=1
set.seed(1)
TPPWL5=totalpower(r,n,thetas,sd,WA,L,U)
TPPWL5


#Line 6
thetas=c(-9*10^100,-log(0.69))
sd=1
set.seed(1)
TPPWL6=totalpower(r,n,thetas,sd,WA,L,U)
TPPWL6

#conjunctive power
load("ubobf0halfwaydesignTP.RData")
n=ubobf0halfwaydesignTP$n
r=matrix(c(1,2,1,2),nrow = 2,byrow = T)*n[1]
U=ubobf0halfwaydesignTP$U
L=ubobf0halfwaydesignTP$L
WA=c(0,n[1])
#using 9*10^100 as Inf causes error in pmvnorm however will give the same results due to the size
-9*10^100
thetas=c(-log(0.69),-log(0.69))
sd=1
set.seed(1)
TPCPL1=totalpower(r,n,thetas,sd,WA,L,U)
TPCPL1

#Line 2
thetas=c(-log(0.69),0)
sd=1
set.seed(1)
TPCPL2=totalpower(r,n,thetas,sd,WA,L,U)
TPCPL2

#Line 3
thetas=c(-log(0.69),-9*10^100)
sd=1
set.seed(1)
TPCPL3=totalpower(r,n,thetas,sd,WA,L,U)
TPCPL3


#Line 4
thetas=c(0,-log(0.69))
sd=1
set.seed(1)
TPCPL4=totalpower(r,n,thetas,sd,WA,L,U)
TPCPL4


#Line 5
thetas=c(0,0)
sd=1
set.seed(1)
TPCPL5=totalpower(r,n,thetas,sd,WA,L,U)
TPCPL5


#Line 6
thetas=c(-9*10^100,-log(0.69))
sd=1
set.seed(1)
TPCPL6=totalpower(r,n,thetas,sd,WA,L,U)
TPCPL6


kequalkstar=function(r,WA,gAandS1,gAandS2) #the given AandS1 against the given AandS2
{
  rkj=r[gAandS1[1],gAandS1[2]]
  rkjstar=r[gAandS2[1],gAandS2[2]]
  
  #print("rkj")
  #print(rkj)
  
  rk=WA[gAandS1[1]]
  r0kj=rkj+rk
  r0kjstar=rkjstar+rk
  
  
  
  part1= (             
    sqrt((rkj)^-1 + (r0kj-rk)^-1)*sqrt((rkjstar)^-1 + (r0kjstar-rk)^-1)    
  )^-1
  
  
  part2op1= ( (rkj)^-1 + (r0kj-rk)^-1) #assuming jstar<j
  
  part2op2= ( (rkjstar)^-1 + (r0kjstar-rk)^-1) #assuming j<jstar
  
  #print("part1")
  #print(part1)
  
  ans=part1*min(part2op1,part2op2)
  #print("ans")
  #print(ans)
  
  return(ans)
}


knotequalkstar=function(r,WA,gAandS1,gAandS2) #the given AandS1 against the given AandS2
{
  rkj=r[gAandS1[1],gAandS1[2]]
  rkstarjstar=r[gAandS2[1],gAandS2[2]]
  
  #print("rkj")
  #print(rkj)
  
  rk=WA[gAandS1[1]]
  rkstar=WA[gAandS2[1]]
  r0kj=rkj+rk
  r0kstarjstar=rkstarjstar+rkstar
  
  
  
  part1= (             
    sqrt((rkj)^-1 + (r0kj-rk)^-1)*sqrt((rkstarjstar)^-1 + (r0kstarjstar-rkstar)^-1)    
  )^-1
  
  
  part2= min( (r0kj- max(rk,rkstar)),(r0kstarjstar- max(rk,rkstar)) ) #assuming jstar<j
  
  
  part3=(r0kj-rk)*(r0kstarjstar-rkstar)
  
  #print("part1")
  #print(part1)
  
  ans=max(0,part1*part2/part3)
  #print("ans")
  #print(ans)
  
  return(ans)
}


correlationmatrixFWER=function(r,WA)
{
  A=dim(r)[1]
  S=dim(r)[2]
  rowandcol=prod(dim(r)) #how large we need
  Cormatrix=matrix(NA,nrow = rowandcol,ncol=rowandcol)
  
  AandS1=AandS2=cbind(rep(1:A,each=S),rep(1:S,times=A)) #Arm and Stage matrix
  
  for(i in 1:rowandcol) #i does each row
  {
    for(istar in 1:rowandcol) #istar does each column
    {
      gAandS1=AandS1[i,]
      #print("gAandS1")
      #print(gAandS1)
      gAandS2=AandS2[istar,]
      if(gAandS1[1]==gAandS2[1])
      {
        Cormatrix[i,istar]=kequalkstar(r,WA,gAandS1,gAandS2)
      }
      else
      {
        Cormatrix[i,istar]=knotequalkstar(r,WA,gAandS1,gAandS2)
      }
      
    }
    
  } 
  
  Cormatrix
  
}

#FWER


correlationmatrixFWERgivenrun=function(givencomb,A,S,CM)
{
  wneeded=matrix(0,nrow=S,ncol=A) #which are needed
  for(i in 1:A)
  {
    givencombA=givencomb[i]
    wneeded[,i]=c(rep(T,givencombA),rep(F,S-givencombA))
  }
  #print(wneeded)
  #print("c(wneeded)")
  #print(c(wneeded))
  CMrun=CM[c(which(wneeded==1)),c(which(wneeded==1))]
  return(CMrun)
}


meanexpectedsamplesizegivenrun=function(givencomb,A,n,thetaforeach,sd)
{
  
  meangiven=c()
  
  for(i in 1:A)
  {
    givencombA=givencomb[i]
    meangivenA=sqrt(n[1:(givencombA)])*thetaforeach[i]/(sd*sqrt(2))
    
    meangiven=c(meangiven,meangivenA)
  }
  
  return(meangiven)
  
}


totalESSboundsgivenrun=function(L,U,givencomb,givenq,A)
{
  boundL=c()
  boundU=c()
  
  for(i in 1:A)
  {
    givencombA=givencomb[i]
    if(givenq[i]==0)
    {
      LastL=-Inf
      LastU=L[givencombA]
    }
    if(givenq[i]==1)
    {
      LastL=U[givencombA]
      LastU=Inf
    }
    
    boundLgivenA=c(L[0:(givencombA-1)],LastL)
    boundUgivenA=c(U[0:(givencombA-1)],LastU)
    boundL=c(boundL,boundLgivenA)
    boundU=c(boundU,boundUgivenA)
  }
  
  return(list("boundL"=boundL,"boundU"=boundU))
  
}

Expectedsamplesizeprobbit=function(r,n,thetaforeach,sd,WA,L,U)
{
  A=dim(r)[1]
  S=dim(r)[2]
  Allcombs=permutations(n = S,r=A,repeats.allowed = TRUE)
  LAllcombs=dim(Allcombs)[1]
  Allq=permutations(n = 2,v=0:1,r=A,repeats.allowed = TRUE)
  Lallq=dim(Allq)[1]
  expectedsamplesizebits=rep(NA,LAllcombs*Lallq)
  
  CM=correlationmatrixFWER(r,WA) #total correlation matrix
  counter=0
  #print(LAllcombs*Lallq)
  for(iESS in 1:LAllcombs)
  {
    #print(counter)
    givencomb=Allcombs[iESS,] #given combintaion for this run
    #print("givencomb")
    #print(givencomb)
    
    
    #print(Boundsgivenrun)
    #print(CM)
    CMgivenrun=correlationmatrixFWERgivenrun(givencomb,A,S,CM)
    
    meangivenrun=meanexpectedsamplesizegivenrun(givencomb,A,n,thetaforeach,sd)
    
    #print(meangivenrun)
    
    for(iq in 1:Lallq)
    {
      counter=counter+1
      givenq=Allq[iq,]
      givenbounds=totalESSboundsgivenrun(L,U,givencomb,givenq,A)
      #print(givenbounds)
      Lgiven=givenbounds$boundL
      Ugiven=givenbounds$boundU
      if(dim(CMgivenrun)[1]==1)
      {
        set.seed(1)
        expectedsamplesizebits[counter]=pmvnorm(lower=Lgiven, upper = Ugiven  ,mean = meangivenrun, sigma = 1)
        
      }
      else
      {
        set.seed(1)
        expectedsamplesizebits[counter]=pmvnorm(lower=Lgiven, upper = Ugiven  ,mean = meangivenrun, corr = CMgivenrun)
      }
    }
    
  }
  return(expectedsamplesizebits)
}
#n=c(30,60,90)
#WA=c(0,10,40,60)
#r=matrix(c(1,2,3),nrow = 4,ncol=3,byrow=T)
#U=c(2.7,2.5,2)
#L=c(0,0.3,2)
#thetaforeach=c(80,20,-20,-10)
#test=Expectedsamplesize(r,n,thetaforeach,sd=1,WA,L,U)
#sum(test) #should equal 1 

Expectedsamplesizenumberbit=function(n,r,WA)
{
  A=dim(r)[1]
  S=dim(r)[2]
  Allcombs=permutations(n = S,r=A,repeats.allowed = TRUE)
  LAllcombs=dim(Allcombs)[1]
  Allq=permutations(n = 2,v=0:1,r=A,repeats.allowed = TRUE)
  Lallq=dim(Allq)[1]
  
  Activenbit=matrix(rep(NA,LAllcombs*Lallq*A),ncol=A)
  Controlnbit=rep(NA,LAllcombs*Lallq)
  Totalnbit=rep(NA,LAllcombs*Lallq)
  counter=0
  for(iESS in 1:LAllcombs)
  {
    #print(counter)
    givencomb=Allcombs[iESS,]
    for(iq in 1:Lallq)
    {
      counter=counter+1
      givenActiven=n[givencomb]
      givenControln=max(n[givencomb]+WA)
      givenTotaln=sum(givenActiven)+givenControln
      Activenbit[counter,]=givenActiven
      Controlnbit[counter]=givenControln
      Totalnbit[counter]=givenTotaln
    }
    
  }
  return(list("Activen"=Activenbit,"Controln"=Controlnbit,"Totaln"=Totalnbit))
}
#testnbit=Expectedsamplesizenumberbit(n,r,WA)
#sum(testnbit$Totaln*test)


load("ubobf0halfwaydesignPWP.RData")
n=ubobf0halfwaydesignPWP$n
r=matrix(c(1,2,1,2),nrow = 2,byrow = T)*n[1]
U=ubobf0halfwaydesignPWP$U
L=ubobf0halfwaydesignPWP$L
WA=c(0,n[1])
sd=1

#Line 1
thetaforeach=c(-log(0.69),-log(0.69))
set.seed(1)
Ppart=Expectedsamplesizeprobbit(r,n,thetaforeach,sd,WA,L,U)
set.seed(1)
Npart=Expectedsamplesizenumberbit(n,r,WA)
samplesizePWL1=sum(Ppart*Npart$Totaln)
samplesizePWL1

#Line 2
thetaforeach=c(-log(0.69),0)
set.seed(1)
Ppart=Expectedsamplesizeprobbit(r,n,thetaforeach,sd,WA,L,U)
set.seed(1)
Npart=Expectedsamplesizenumberbit(n,r,WA)
samplesizePWL2=sum(Ppart*Npart$Totaln)
samplesizePWL2

#Line 3
thetaforeach=c(-log(0.69),-9*10^100)
set.seed(1)
Ppart=Expectedsamplesizeprobbit(r,n,thetaforeach,sd,WA,L,U)
set.seed(1)
Npart=Expectedsamplesizenumberbit(n,r,WA)
samplesizePWL3=sum(Ppart*Npart$Totaln)
samplesizePWL3

#Line 4
thetaforeach=c(0,-log(0.69))
set.seed(1)
Ppart=Expectedsamplesizeprobbit(r,n,thetaforeach,sd,WA,L,U)
set.seed(1)
Npart=Expectedsamplesizenumberbit(n,r,WA)
samplesizePWL4=sum(Ppart*Npart$Totaln)
samplesizePWL4

#Line 5
thetaforeach=c(0,0)
set.seed(1)
Ppart=Expectedsamplesizeprobbit(r,n,thetaforeach,sd,WA,L,U)
set.seed(1)
Npart=Expectedsamplesizenumberbit(n,r,WA)
samplesizePWL5=sum(Ppart*Npart$Totaln)
samplesizePWL5

#Line 6
thetaforeach=c(-9*10^100,-log(0.69))
set.seed(1)
Ppart=Expectedsamplesizeprobbit(r,n,thetaforeach,sd,WA,L,U)
set.seed(1)
Npart=Expectedsamplesizenumberbit(n,r,WA)
samplesizePWL6=sum(Ppart*Npart$Totaln)
samplesizePWL6

#looking at conjunctive power

load("ubobf0halfwaydesignTP.RData")
n=ubobf0halfwaydesignTP$n
r=matrix(c(1,2,1,2),nrow = 2,byrow = T)*n[1]
U=ubobf0halfwaydesignTP$U
L=ubobf0halfwaydesignTP$L
WA=c(0,n[1])
sd=1

#Line 1
thetaforeach=c(-log(0.69),-log(0.69))
set.seed(1)
Ppart=Expectedsamplesizeprobbit(r,n,thetaforeach,sd,WA,L,U)
set.seed(1)
Npart=Expectedsamplesizenumberbit(n,r,WA)
samplesizeCPL1=sum(Ppart*Npart$Totaln)
samplesizeCPL1

#Line 2
thetaforeach=c(-log(0.69),0)
set.seed(1)
Ppart=Expectedsamplesizeprobbit(r,n,thetaforeach,sd,WA,L,U)
set.seed(1)
Npart=Expectedsamplesizenumberbit(n,r,WA)
samplesizeCPL2=sum(Ppart*Npart$Totaln)
samplesizeCPL2

#Line 3
thetaforeach=c(-log(0.69),-9*10^100)
set.seed(1)
Ppart=Expectedsamplesizeprobbit(r,n,thetaforeach,sd,WA,L,U)
set.seed(1)
Npart=Expectedsamplesizenumberbit(n,r,WA)
samplesizeCPL3=sum(Ppart*Npart$Totaln)
samplesizeCPL3

#Line 4
thetaforeach=c(0,-log(0.69))
set.seed(1)
Ppart=Expectedsamplesizeprobbit(r,n,thetaforeach,sd,WA,L,U)
set.seed(1)
Npart=Expectedsamplesizenumberbit(n,r,WA)
samplesizeCPL4=sum(Ppart*Npart$Totaln)
samplesizeCPL4

#Line 5
thetaforeach=c(0,0)
set.seed(1)
Ppart=Expectedsamplesizeprobbit(r,n,thetaforeach,sd,WA,L,U)
set.seed(1)
Npart=Expectedsamplesizenumberbit(n,r,WA)
samplesizeCPL5=sum(Ppart*Npart$Totaln)
samplesizeCPL5

#Line 6
thetaforeach=c(-9*10^100,-log(0.69))
set.seed(1)
Ppart=Expectedsamplesizeprobbit(r,n,thetaforeach,sd,WA,L,U)
set.seed(1)
Npart=Expectedsamplesizenumberbit(n,r,WA)
samplesizeCPL6=sum(Ppart*Npart$Totaln)
samplesizeCPL6


column7=list("max(N)",ubobf0halfwaydesignPWP$n[1]*7,ubobf0halfwaydesignPWP$n[1]*7,ubobf0halfwaydesignPWP$n[1]*7,
             ubobf0halfwaydesignPWP$n[1]*7,ubobf0halfwaydesignPWP$n[1]*7,ubobf0halfwaydesignPWP$n[1]*7,
             "max(N)",ubobf0halfwaydesignTP$n[1]*7,ubobf0halfwaydesignTP$n[1]*7,ubobf0halfwaydesignTP$n[1]*7,
             ubobf0halfwaydesignTP$n[1]*7,ubobf0halfwaydesignTP$n[1]*7,ubobf0halfwaydesignTP$n[1]*7)

column8=list("Expected sample size E(N|theta1,theta2)",samplesizePWL1,samplesizePWL2,samplesizePWL3,
             samplesizePWL4,samplesizePWL5,samplesizePWL6,
             "Expected sample size E(N|theta1,theta2)",samplesizeCPL1,samplesizeCPL2,samplesizeCPL3,
             samplesizeCPL4,samplesizeCPL5,samplesizeCPL6)

column1and2=list("Treatment effect - Theta1, Theta2",c(-log(0.69),-log(0.69)),c(-log(0.69),0)
             ,c(-log(0.69),-9*10^100),c(0,-log(0.69)),c(0,0),c(-9*10^100,-log(0.69)),
             "Treatment effect - Theta1, Theta2",c(-log(0.69),-log(0.69)),c(-log(0.69),0)
             ,c(-log(0.69),-9*10^100),c(0,-log(0.69)),c(0,0),c(-9*10^100,-log(0.69)))
column6=list("Disjunctive power PD",DPPWL1,DPPWL2,DPPWL3,DPPWL4,DPPWL5,DPPWL6,
             "Disjunctive power PD",DPCPL1,DPCPL2,DPCPL3,DPCPL4,DPCPL5,DPCPL6)

column3and4=list("Pairwisepower - Ppw1,Ppw2",c(PWPWL1A1,PWPWL1A2),c(PWPWL2A1,PWPWL2A2),c(PWPWL3A1,PWPWL3A2),
             c(PWPWL4A1,PWPWL4A2),c(PWPWL5A1,PWPWL5A2),c(PWPWL6A1,PWPWL6A2),
             "Pairwisepower - Ppw1,Ppw2",c(PWCPL1A1,PWCPL1A2),c(PWCPL2A1,PWCPL2A2),c(PWCPL3A1,PWCPL3A2),
             c(PWCPL4A1,PWCPL4A2),c(PWCPL5A1,PWCPL5A2),c(PWCPL6A1,PWCPL6A2))

column5=list("Conjuctivepower PC",TPPWL1,PWPWL2A1,PWPWL3A1,
             PWPWL4A2,1,PWPWL6A2,
             "Conjuctivepower PC",TPCPL1,PWCPL2A1,PWCPL3A1,
             PWCPL4A2,1,PWCPL6A2)

TableS8=list("column1and2"=column1and2,"column3and4"=column3and4,
            "column5"=column5,"column6"=column6,"column7"=column7,"column8"=column8)
print(TableS8)
save(TableS8,file="TableS8.RData")
return(TableS8)
}
TableS8()
