# Supplementary material for: A Preplanned Multi‐Stage Platform Trial for Discovering Multiple Superior Treatments With Control of FWER and Power
Source: Biom J. 2024 Dec 22;67(1):e70025. doi: 10.1002/bimj.70025 (PMC11664203; doi:10.1002/bimj.70025)
Supplement: Supplementary file 1 — Supporting Information [file BIMJ-67-e70025-s001.zip › Code supplement/Master.R]

# General info about paper

#All functions below (apart from Table 3 and SI All plots) contain all the code to create
#the results from scratch for the paper

# Table 1 in manuscript
source("Table1.R")

# Table 2 in manuscript
source("Table2.R")

# Table 3 in manuscript 
# For complete results one needs to run it using a supercomputer by extending the
# code given in All plots.R, just increasing the number of arms and stages. 
# For more general code please see the folder Table 3, this R code can not be added 
# into a single function and will require to be ran on a supercomputer

#Files used in Table 3 are: maxeachrunPWP.RData, maxeachrunTP.RData, 
#pcESSPW1S3A.RData, pcESSPW2S3A.RData, pcESSPW3S3A.RData, pcESSPW1S4A.RData, pcESSPW2S4A.RData, pcESSPW3S4A.RData
#pcESSTP1S3A.RData, pcESSTP2S3A.RData, pcESSTP3S3A.RData, pcESSTP1S4A.RData, pcESSTP2S4A.RData, pcESSTP3S4A.RData
#ExpectedPW2S3A, ExpectedPW3S3A, ExpectedPW2S4A, ExpectedPW3S4A
#ExpectedTP2S3A, ExpectedTP3S3A, ExpectedTP2S4A, ExpectedTP3S4A 
source("Table3.R")


# Figures in manuscript
source("All plots.R") # Save plots!


# Tables in supporting information 
# It is worth noting that tables S1-S4 are used for
# notation so contain no results.

# Table 5 in manuscript
source("SITableS5.R")

# Table 6 in manuscript
source("SITableS6.R")

# Table 7 in manuscript
source("SITableS7.R")

# Table 8 in manuscript
source("SITableS8.R")

# Table 9 in manuscript
source("SITableS9.R")

# Table 10 in manuscript
source("SITableS10.R")

# Figures in supporting information # This plots the results described in Table 3.
#Files used in Table 3 are: maxeachrunPWP.RData, maxeachrunTP.RData, 
#pcESSPW1S3A.RData, pcESSPW2S3A.RData, pcESSPW3S3A.RData, pcESSPW1S4A.RData, pcESSPW2S4A.RData, pcESSPW3S4A.RData
#pcESSTP1S3A.RData, pcESSTP2S3A.RData, pcESSTP3S3A.RData, pcESSTP1S4A.RData, pcESSTP2S4A.RData, pcESSTP3S4A.RData
#ExpectedPW2S3A, ExpectedPW3S3A, ExpectedPW2S4A, ExpectedPW3S4A
#ExpectedTP2S3A, ExpectedTP3S3A, ExpectedTP2S4A, ExpectedTP3S4A 
source("All plots SI.R")
