# Supplementary material for: A Preplanned Multi‐Stage Platform Trial for Discovering Multiple Superior Treatments With Control of FWER and Power
Source: Biom J. 2024 Dec 22;67(1):e70025. doi: 10.1002/bimj.70025 (PMC11664203; doi:10.1002/bimj.70025)
Supplement: Supplementary file 1 — Supporting Information [file BIMJ-67-e70025-s001.zip › Code supplement/SITableS5.R]

library("mvtnorm")
library("gtools")
sessionInfo()

#R version 4.4.0 (2024-04-24 ucrt)
#Platform: x86_64-w64-mingw32/x64
#Running under: Windows 11 x64 (build 22631)
#
#Matrix products: default
#
#
#locale:
#  [1] LC_COLLATE=English_United Kingdom.utf8  LC_CTYPE=English_United Kingdom.utf8   
#[3] LC_MONETARY=English_United Kingdom.utf8 LC_NUMERIC=C                           
#[5] LC_TIME=English_United Kingdom.utf8    
#
#time zone: America/New_York
#tzcode source: internal

#attached base packages:
#  [1] stats     graphics  grDevices utils     datasets  methods   base     

#loaded via a namespace (and not attached):
#  [1] compiler_4.4.0 tools_4.4.0  
#


TableS5=function()
{

  tri=function(rf) 
  {
    rfNA=rf[!is.na(rf)]
    MrfNA=max(rfNA)
    LrfNA=length(rfNA)
    rfNA1=rfNA[1]
    rfNAa1=rfNA/rfNA1
    MrfNAa1=MrfNA/rfNA1
    UfNA=1*(1+rfNAa1/MrfNAa1)/sqrt(rfNAa1)
    LfNA=-1*(1-3*rfNAa1/MrfNAa1)/sqrt(rfNAa1)
    
    NNA=length(rf)-LrfNA #number of NA needed
    Uf=c(UfNA,rep(NA,NNA))
    Lf=c(LfNA,rep(NA,NNA))
    
    return(list("U"=Uf,"L"=Lf))  
  }
  
  
  kequalkstar=function(r,WA,gAandS1,gAandS2) #the given AandS1 against the given AandS2
  {
    rkj=r[gAandS1[1],gAandS1[2]]
    rkjstar=r[gAandS2[1],gAandS2[2]]
    
    #print("rkj")
    #print(rkj)
    
    rk=WA[gAandS1[1]]
    r0kj=rkj+rk
    r0kjstar=rkjstar+rk
    
    
    
    part1= (             
      sqrt((rkj)^-1 + (r0kj-rk)^-1)*sqrt((rkjstar)^-1 + (r0kjstar-rk)^-1)    
    )^-1
    
    
    part2op1= ( (rkj)^-1 + (r0kj-rk)^-1) #assuming jstar<j
    
    part2op2= ( (rkjstar)^-1 + (r0kjstar-rk)^-1) #assuming j<jstar
    
    #print("part1")
    #print(part1)
    
    ans=part1*min(part2op1,part2op2)
    #print("ans")
    #print(ans)
    
    return(ans)
  }
  
  
  knotequalkstar=function(r,WA,gAandS1,gAandS2) #the given AandS1 against the given AandS2
  {
    rkj=r[gAandS1[1],gAandS1[2]]
    rkstarjstar=r[gAandS2[1],gAandS2[2]]
    
    #print("rkj")
    #print(rkj)
    
    rk=WA[gAandS1[1]]
    rkstar=WA[gAandS2[1]]
    r0kj=rkj+rk
    r0kstarjstar=rkstarjstar+rkstar
    
    
    
    part1= (             
      sqrt((rkj)^-1 + (r0kj-rk)^-1)*sqrt((rkstarjstar)^-1 + (r0kstarjstar-rkstar)^-1)    
    )^-1
    
    
    part2= min( (r0kj- max(rk,rkstar)),(r0kstarjstar- max(rk,rkstar)) ) #assuming jstar<j
    
    
    part3=(r0kj-rk)*(r0kstarjstar-rkstar)
    
    #print("part1")
    #print(part1)
    
    ans=max(0,part1*part2/part3)
    #print("ans")
    #print(ans)
    
    return(ans)
  }
  
  
  correlationmatrixFWER=function(r,WA)
  {
    A=dim(r)[1]
    S=dim(r)[2]
    rowandcol=prod(dim(r)) #how large we need
    Cormatrix=matrix(NA,nrow = rowandcol,ncol=rowandcol)
    
    AandS1=AandS2=cbind(rep(1:A,each=S),rep(1:S,times=A)) #Arm and Stage matrix
    
    for(i in 1:rowandcol) #i does each row
    {
      for(istar in 1:rowandcol) #istar does each column
      {
        gAandS1=AandS1[i,]
        #print("gAandS1")
        #print(gAandS1)
        gAandS2=AandS2[istar,]
        if(gAandS1[1]==gAandS2[1])
        {
          Cormatrix[i,istar]=kequalkstar(r,WA,gAandS1,gAandS2)
        }
        else
        {
          Cormatrix[i,istar]=knotequalkstar(r,WA,gAandS1,gAandS2)
        }
        
      }
      
    } 
    
    Cormatrix
    
  }
  
  #FWER
  
  FWERboundsgivenrun=function(L,U,givencomb,A)
  {
    boundL=c()
    boundU=c()
    
    for(i in 1:A)
    {
      givencombA=givencomb[i]
      boundLgivenA=c(L[0:(givencombA-1)],-Inf)
      boundUgivenA=c(U[0:(givencombA-1)],L[givencombA])
      boundL=c(boundL,boundLgivenA)
      boundU=c(boundU,boundUgivenA)
    }
    
    return(list("boundL"=boundL,"boundU"=boundU))
    
  }
  
  correlationmatrixFWERgivenrun=function(givencomb,A,S,CM)
  {
    wneeded=matrix(0,nrow=S,ncol=A) #which are needed
    for(i in 1:A)
    {
      givencombA=givencomb[i]
      wneeded[,i]=c(rep(T,givencombA),rep(F,S-givencombA))
    }
    #print(wneeded)
    #print("c(wneeded)")
    #print(c(wneeded))
    CMrun=CM[c(which(wneeded==1)),c(which(wneeded==1))]
    return(CMrun)
  }
  
  
  
  FWER=function(r,WA,L,U)
  {
    A=dim(r)[1]
    S=dim(r)[2]
    Allcombs=permutations(n = S,r=A,repeats.allowed = TRUE)
    LAllcombs=dim(Allcombs)[1]
    FWERbits=rep(NA,LAllcombs)
    
    CM=correlationmatrixFWER(r,WA) #total correlation matrix
    
    for(iFWER in 1:LAllcombs)
    {
      givencomb=Allcombs[iFWER,] #given combintaion for this run
      #print("givencomb")
      #print(givencomb)
      
      Boundsgivenrun=FWERboundsgivenrun(L,U,givencomb,A)
      Ugiven=Boundsgivenrun$boundU
      Lgiven=Boundsgivenrun$boundL
      #print(Boundsgivenrun)
      #print(CM)
      CMgivenrun=correlationmatrixFWERgivenrun(givencomb,A,S,CM)
      #print(CMgivenrun)
      #should add if dim is 1 as well for 1 arm examples
      if(dim(CMgivenrun)[1]==1)
      {
        set.seed(1)
        FWERbits[iFWER]=pmvnorm(lower=Lgiven , upper = Ugiven  ,mean = rep(0,dim(CMgivenrun)[1]), sigma = 1)
        
      }
      else
      {
        set.seed(1)
        FWERbits[iFWER]=pmvnorm(lower=Lgiven , upper = Ugiven  ,mean = rep(0,dim(CMgivenrun)[1]), corr = CMgivenrun)
      }
    }
    return(1-sum(FWERbits))
  }
  
  
  Boundfinder=function(r,WA,amax,alpha,tol)
  {
    bondshapewanted=tri(r[1,]) #need to make these functions and change this for the differnt ones
    
    cFWER=-Inf#current FWER
    ua=2*amax
    la=0
    ca=(ua+la)/2
    while( cFWER>(alpha) | cFWER<(alpha-tol) )
    {
      if(cFWER>(alpha))
      {
        ua=ua
        la=ca
        ca=(ua+la)/2
        cU=ca*bondshapewanted$U
        cL=ca*bondshapewanted$L
        cFWER=FWER(r = r,WA = WA,L = cL,U = cU)
        #print(cFWER)
      }
      
      if(cFWER<(alpha))
      {
        ua=ca
        la=la
        ca=(ua+la)/2
        cU=ca*bondshapewanted$U
        cL=ca*bondshapewanted$L
        cFWER=FWER(r = r,WA = WA,L = cL,U = cU)
        #print(cFWER)
      }
    }
    U=ca*bondshapewanted$U
    L=ca*bondshapewanted$L
    return(list("L"=L,"U"=U))
  }
  
  
  
  
  #library(MAMS)
  #testing against MAMS
  #MAMStouse3=mams(K=4, J=3, alpha=0.025, power=0.9, r=1:3, r0=1:3, p=NULL, p0=NULL,ushape="triangular", lshape="triangular",delta=sqrt(2)*qnorm(0.65), delta0=sqrt(2)*qnorm(0.55), sd=1,sample.size = F)
  #MAMStouse3
  
  
  #ans=Boundfinder(r,WA=c(0,0,0,0),amax=20,alpha=0.025,tol = 0.00001)
  #ans
  
  
  #Total power
  #the same correlation matrix as before. 
  #the means the bit that needs to change.
  
  meanconjuctivepowergivenrun=function(givencomb,A,n,theta,sd)
  {
    
    meangiven=c()
    
    for(i in 1:A)
    {
      givencombA=givencomb[i]
      meangivenA=sqrt(n[1:(givencombA)])*theta/(sd*sqrt(2))
      
      meangiven=c(meangiven,meangivenA)
    }
    
    return(meangiven)
    
  }
  
  
  conjuctivepowerboundsgivenrun=function(L,U,givencomb,A)
  {
    boundL=c()
    boundU=c()
    
    for(i in 1:A)
    {
      givencombA=givencomb[i]
      boundLgivenA=c(L[0:(givencombA-1)],U[givencombA])
      boundUgivenA=c(U[0:(givencombA-1)],Inf)
      boundL=c(boundL,boundLgivenA)
      boundU=c(boundU,boundUgivenA)
    }
    
    return(list("boundL"=boundL,"boundU"=boundU))
    
  }
  
  conjuctivepower=function(r,n,theta,sd,WA,L,U)
  {
    A=dim(r)[1]
    S=dim(r)[2]
    Allcombs=permutations(n = S,r=A,repeats.allowed = TRUE)
    LAllcombs=dim(Allcombs)[1]
    conjuctivepowerbits=rep(NA,LAllcombs)
    
    CM=correlationmatrixFWER(r,WA) #total correlation matrix
    
    for(iconjuctivepower in 1:LAllcombs)
    {
      givencomb=Allcombs[iconjuctivepower,] #given combintaion for this run
      #print("givencomb")
      #print(givencomb)
      
      Boundsgivenrun=conjuctivepowerboundsgivenrun(L,U,givencomb,A) #need to change this
      Ugiven=Boundsgivenrun$boundU
      Lgiven=Boundsgivenrun$boundL
      #print(Boundsgivenrun)
      #print(CM)
      CMgivenrun=correlationmatrixFWERgivenrun(givencomb,A,S,CM)
      
      meangivenrun=meanconjuctivepowergivenrun(givencomb,A,n,theta,sd)
      meangivenrun
      #print(CMgivenrun)
      #should add if dim is 1 as well for 1 arm examples
      if(dim(CMgivenrun)[1]==1)
      {
        set.seed(1)
        conjuctivepowerbits[iconjuctivepower]=pmvnorm(lower=Lgiven , upper = Ugiven  ,mean = meangivenrun, sigma = 1)
        
      }
      else
      {
        set.seed(1)
        conjuctivepowerbits[iconjuctivepower]=pmvnorm(lower=Lgiven , upper = Ugiven  ,mean = meangivenrun, corr = CMgivenrun)
      }
    }
    return(sum(conjuctivepowerbits))
  }
  
  
  
  simplenfinderconjuctivepower=function(r,theta,sd,amax,nmax,alpha,beta,tol) #finds it when everystarts at ones
  {
    WA=rep(0,dim(r)[1])
    simplebounds=Boundfinder(r,WA,amax,alpha,tol)
    L=simplebounds$L
    U=simplebounds$U
    r=r #/GCF(r)#first step is to reduce r to its simplest form #have not bothered with this
    cTpower=Inf#current total power
    un=2*nmax
    ln=0
    cn=(un+ln)/2
    
    while( cTpower>(1-beta+tol) | cTpower<(1-beta) )
    {
      if(cTpower>(1-beta))
      {
        un=cn
        ln=ln
        cn=(un+ln)/2
        testn=cn*r[1,] #as it the same for every row in the code
        
        cTpower=conjuctivepower(r=r,n=testn,theta=theta,sd=sd,WA=WA,L=L,U=U)
        #print(cTpower)
      }
      if(cTpower<(1-beta))
      {
        un=un
        ln=cn
        cn=(un+ln)/2
        testn=cn*r[1,] #as it the same for every row in the code
        cTpower=conjuctivepower(r=r,n=testn,theta=theta,sd=sd,WA=WA,L=L,U=U)
        #print(cTpower)
      }
    }
    #print(testn)
    n=ceiling(cn)*r[1,]
    cTpower=conjuctivepower(r=r,n=n,theta=theta,sd=sd,WA=WA,L=L,U=U)
    #print(cTpower)
    
    return(list("n"=n,"U"=U,"L"=L))
  }
  
  
  nfinderpowerwhensetadding=function(r,theta,sd,WA,amax,nmax,alpha,beta,tol)
  {
    nnow=simplenfinderconjuctivepower(r=r,theta,sd,amax,nmax,alpha,beta,tol)$n
    nnow=nnow-r[1,]
    A=dim(r)[1]
    S=dim(r)[2]
    
    cconjuctivepower=0
    while(cconjuctivepower<(1-beta))
    {
      nnow=nnow+r[1,]
      rnow=matrix(nnow,nrow = A,ncol=S,byrow=T)
      
      newbounds=Boundfinder(rnow,WA,amax,alpha,tol)
      L=newbounds$L
      U=newbounds$U
      cconjuctivepower=conjuctivepower(r=rnow,n=nnow,theta=theta,sd=sd,WA=WA,L=L,U=U)
      #print(cconjuctivepower)
    }
    
    return(list("L"=L,"U"=U,"nnow"=nnow,"WA"=WA)) 
  }
  
  
  WA=c(0,170) #States when treatments are added to the trial
  r=matrix(c(1,2),nrow = 2,ncol=2,byrow=T) # Change this for the number of arms and stages
  nfinderpowerwhensetadding(r=r,theta = -log(0.69),sd = 1,WA = WA,amax = 25,nmax = 1000,alpha = 0.025,beta = 0.2,tol = 0.00001)
  
  ResultsTPdifadding200=vector(mode="list",length = 201)
  
  for(WAsv in 0:200) #WA second value
  {
    cWA=c(0,WAsv)
    set.seed(1)
    ResultsTPdifadding200[[WAsv+1]]=nfinderpowerwhensetadding(r=r,theta = -log(0.69),sd = 1,WA = cWA,amax = 25,nmax = 1000,alpha = 0.025,beta = 0.2,tol = 0.00001)
    print(WAsv)
  }  
  
  save(ResultsTPdifadding200,file="ResultsTPdifadding200.RData")
  #maximum sample size finder
  maxeachrunTP200=rep(NA,201)
  for(i in 1:201)
  {
    maxeachrunTP200[i]=(ResultsTPdifadding200[[i]]$nnow[2])*3+ResultsTPdifadding200[[i]]$WA[2]
  }
  
  save(maxeachrunTP200,file="maxeachrunTP200.RData")
  
  
  #pairwisepower
  
  kequalkstarPWpower=function(r,gAandS1,gAandS2) #the given AandS1 against the given AandS2
  {
    rkj=r[1,gAandS1[2]]
    rkjstar=r[1,gAandS2[2]]
    
    #print("rkj")
    #print(rkj)
    
    rk=0 #not needed anymoreWA[gAandS1[1]]
    r0kj=rkj+rk
    r0kjstar=rkjstar+rk
    
    
    
    part1= (             
      sqrt((rkj)^-1 + (r0kj-rk)^-1)*sqrt((rkjstar)^-1 + (r0kjstar-rk)^-1)    
    )^-1
    
    
    part2op1= ( (rkj)^-1 + (r0kj-rk)^-1) #assuming jstar<j
    
    part2op2= ( (rkjstar)^-1 + (r0kjstar-rk)^-1) #assuming j<jstar
    
    #print("part1")
    #print(part1)
    
    ans=part1*min(part2op1,part2op2)
    #print("ans")
    #print(ans)
    
    return(ans)
  }
  
  correlationmatrixPW=function(r)
  {
    A=dim(r)[1]
    S=dim(r)[2]
    rowandcol=prod(dim(r)) #how large we need
    Cormatrix=matrix(NA,nrow = S,ncol=S)
    
    AandS1=AandS2=cbind(1,rep(1:S)) #Arm and Stage matrix
    
    for(i in 1:S) #i does each row
    {
      for(istar in 1:S) #istar does each column
      {
        gAandS1=AandS1[i,]
        #print("gAandS1")
        #print(gAandS1)
        gAandS2=AandS2[istar,]
        #print(AandS2)
        #print(gAandS2)
        if(gAandS1[1]==gAandS2[1])
        {
          Cormatrix[i,istar]=kequalkstarPWpower(r,gAandS1,gAandS2)
          #this is always true
        }
        
      }
      
    } 
    
    return(Cormatrix)
  }
  
  boundsforPWpower=function(U,L,S)
  {
    boundL=vector(mode="list",length = S)
    boundU=vector(mode="list",length = S)
    
    
    for(i in 1:S)
    {
      boundL[[i]]=c(L[0:(i-1)],U[(i)])
      boundU[[i]]=c(U[0:(i-1)],Inf)
    }
    
    
    return(list("boundL"=boundL,"boundU"=boundU))
  }
  
  meanforPWpower=function(n,theta,sd)
  {
    means=sqrt(n)*theta/(sd*sqrt(2))
    return(means)
  }
  
  pairwisepowereveryarm=function(r,n,theta,sd,L,U)
  {
    A=dim(r)[1]
    S=dim(r)[2]
    PWpowerbits=rep(NA,S)
    CM=correlationmatrixPW(r)
    meangivens=meanforPWpower(n,theta,sd)
    Boundsgivenruns=boundsforPWpower(U,L,S)
    #print("Boundsgivenruns")
    #print(Boundsgivenruns)
    Ugivens=Boundsgivenruns$boundU
    Lgivens=Boundsgivenruns$boundL
    for(i in 1:S)
    {
      Uneeded=Ugivens[[i]]
      Lneeded=Lgivens[[i]]
      #print("Lneeded")
      #print(Lneeded)
      CMneeded=CM[1:i,1:i]
      meanneeded=meangivens[1:i]
      if(i==1)
      {
        set.seed(1)
        PWpowerbits[i]=pmvnorm(lower=Lneeded , upper = Uneeded  ,mean = meanneeded, sigma = CMneeded)
        
      }
      else
      {
        set.seed(1)
        PWpowerbits[i]=pmvnorm(lower=Lneeded , upper = Uneeded  ,mean = meanneeded, corr = CMneeded)
      }
    }
    PWpower=sum(PWpowerbits)
    return(PWpower)
  }
  
  
  
  # now looking at finding n in the case where WA is stating how many after you add the treatment
  
  #FWER functions needed
  tri=function(rf) 
  {
    rfNA=rf[!is.na(rf)]
    MrfNA=max(rfNA)
    LrfNA=length(rfNA)
    rfNA1=rfNA[1]
    rfNAa1=rfNA/rfNA1
    MrfNAa1=MrfNA/rfNA1
    UfNA=1*(1+rfNAa1/MrfNAa1)/sqrt(rfNAa1)
    LfNA=-1*(1-3*rfNAa1/MrfNAa1)/sqrt(rfNAa1)
    
    NNA=length(rf)-LrfNA #number of NA needed
    Uf=c(UfNA,rep(NA,NNA))
    Lf=c(LfNA,rep(NA,NNA))
    
    return(list("U"=Uf,"L"=Lf))  
  }
  
  
  kequalkstar=function(r,WA,gAandS1,gAandS2) #the given AandS1 against the given AandS2
  {
    rkj=r[gAandS1[1],gAandS1[2]]
    rkjstar=r[gAandS2[1],gAandS2[2]]
    
    #print("rkj")
    #print(rkj)
    
    rk=WA[gAandS1[1]]
    r0kj=rkj+rk
    r0kjstar=rkjstar+rk
    
    
    
    part1= (             
      sqrt((rkj)^-1 + (r0kj-rk)^-1)*sqrt((rkjstar)^-1 + (r0kjstar-rk)^-1)    
    )^-1
    
    
    part2op1= ( (rkj)^-1 + (r0kj-rk)^-1) #assuming jstar<j
    
    part2op2= ( (rkjstar)^-1 + (r0kjstar-rk)^-1) #assuming j<jstar
    
    #print("part1")
    #print(part1)
    
    ans=part1*min(part2op1,part2op2)
    #print("ans")
    #print(ans)
    
    return(ans)
  }
  
  
  knotequalkstar=function(r,WA,gAandS1,gAandS2) #the given AandS1 against the given AandS2
  {
    rkj=r[gAandS1[1],gAandS1[2]]
    rkstarjstar=r[gAandS2[1],gAandS2[2]]
    
    #print("rkj")
    #print(rkj)
    
    rk=WA[gAandS1[1]]
    rkstar=WA[gAandS2[1]]
    r0kj=rkj+rk
    r0kstarjstar=rkstarjstar+rkstar
    
    
    
    part1= (             
      sqrt((rkj)^-1 + (r0kj-rk)^-1)*sqrt((rkstarjstar)^-1 + (r0kstarjstar-rkstar)^-1)    
    )^-1
    
    
    part2= min( (r0kj- max(rk,rkstar)),(r0kstarjstar- max(rk,rkstar)) ) #assuming jstar<j
    
    
    part3=(r0kj-rk)*(r0kstarjstar-rkstar)
    
    #print("part1")
    #print(part1)
    
    ans=max(0,part1*part2/part3)
    #print("ans")
    #print(ans)
    
    return(ans)
  }
  
  
  correlationmatrixFWER=function(r,WA)
  {
    A=dim(r)[1]
    S=dim(r)[2]
    rowandcol=prod(dim(r)) #how large we need
    Cormatrix=matrix(NA,nrow = rowandcol,ncol=rowandcol)
    
    AandS1=AandS2=cbind(rep(1:A,each=S),rep(1:S,times=A)) #Arm and Stage matrix
    
    for(i in 1:rowandcol) #i does each row
    {
      for(istar in 1:rowandcol) #istar does each column
      {
        gAandS1=AandS1[i,]
        #print("gAandS1")
        #print(gAandS1)
        gAandS2=AandS2[istar,]
        if(gAandS1[1]==gAandS2[1])
        {
          Cormatrix[i,istar]=kequalkstar(r,WA,gAandS1,gAandS2)
        }
        else
        {
          Cormatrix[i,istar]=knotequalkstar(r,WA,gAandS1,gAandS2)
        }
        
      }
      
    } 
    
    Cormatrix
    
  }
  
  
  FWERboundsgivenrun=function(L,U,givencomb,A)
  {
    boundL=c()
    boundU=c()
    
    for(i in 1:A)
    {
      givencombA=givencomb[i]
      boundLgivenA=c(L[0:(givencombA-1)],-Inf)
      boundUgivenA=c(U[0:(givencombA-1)],L[givencombA])
      boundL=c(boundL,boundLgivenA)
      boundU=c(boundU,boundUgivenA)
    }
    
    return(list("boundL"=boundL,"boundU"=boundU))
    
  }
  
  correlationmatrixFWERgivenrun=function(givencomb,A,S,CM)
  {
    wneeded=matrix(0,nrow=S,ncol=A) #which are needed
    for(i in 1:A)
    {
      givencombA=givencomb[i]
      wneeded[,i]=c(rep(T,givencombA),rep(F,S-givencombA))
    }
    #print(wneeded)
    #print("c(wneeded)")
    #print(c(wneeded))
    CMrun=CM[c(which(wneeded==1)),c(which(wneeded==1))]
    return(CMrun)
  }
  
  
  FWER=function(r,WA,L,U)
  {
    A=dim(r)[1]
    S=dim(r)[2]
    Allcombs=permutations(n = S,r=A,repeats.allowed = TRUE)
    LAllcombs=dim(Allcombs)[1]
    FWERbits=rep(NA,LAllcombs)
    
    CM=correlationmatrixFWER(r,WA) #total correlation matrix
    
    for(iFWER in 1:LAllcombs)
    {
      givencomb=Allcombs[iFWER,] #given combintaion for this run
      #print("givencomb")
      #print(givencomb)
      
      Boundsgivenrun=FWERboundsgivenrun(L,U,givencomb,A)
      Ugiven=Boundsgivenrun$boundU
      Lgiven=Boundsgivenrun$boundL
      #print(Boundsgivenrun)
      #print(CM)
      CMgivenrun=correlationmatrixFWERgivenrun(givencomb,A,S,CM)
      #print(CMgivenrun)
      #should add if dim is 1 as well for 1 arm examples
      if(dim(CMgivenrun)[1]==1)
      {
        set.seed(1)
        FWERbits[iFWER]=pmvnorm(lower=Lgiven , upper = Ugiven  ,mean = rep(0,dim(CMgivenrun)[1]), sigma = 1)
        
      }
      else
      {
        set.seed(1)
        FWERbits[iFWER]=pmvnorm(lower=Lgiven , upper = Ugiven  ,mean = rep(0,dim(CMgivenrun)[1]), corr = CMgivenrun)
      }
    }
    return(1-sum(FWERbits))
  }
  
  
  Boundfinder=function(r,WA,amax,alpha,tol)
  {
    bondshapewanted=tri(r[1,]) #need to make these functions and change this for the differnt ones
    
    cFWER=-Inf#current FWER
    ua=2*amax
    la=0
    ca=(ua+la)/2
    while( cFWER>(alpha) | cFWER<(alpha-tol) )
    {
      if(cFWER>(alpha))
      {
        ua=ua
        la=ca
        ca=(ua+la)/2
        cU=ca*bondshapewanted$U
        cL=ca*bondshapewanted$L
        cFWER=FWER(r = r,WA = WA,L = cL,U = cU)
        #print(cFWER)
      }
      
      if(cFWER<(alpha))
      {
        ua=ca
        la=la
        ca=(ua+la)/2
        cU=ca*bondshapewanted$U
        cL=ca*bondshapewanted$L
        cFWER=FWER(r = r,WA = WA,L = cL,U = cU)
        #print(cFWER)
      }
    }
    U=ca*bondshapewanted$U
    L=ca*bondshapewanted$L
    return(list("L"=L,"U"=U))
  }
  
  ####
  
  simplenfinderPWpower=function(r,theta,sd,amax,nmax,alpha,beta,tol) #finds it when everystarts at ones
  {
    WA=rep(0,dim(r)[1])
    simplebounds=Boundfinder(r,WA,amax,alpha,tol)
    L=simplebounds$L
    U=simplebounds$U
    r=r #/GCF(r)#first step is to reduce r to its simplest form #have not bothered with this
    cPWpower=Inf #current PW
    un=2*nmax
    ln=0
    cn=(un+ln)/2
    
    while( cPWpower>(1-beta+tol) | cPWpower<(1-beta) )
    {
      if(cPWpower>(1-beta))
      {
        un=cn
        ln=ln
        cn=(un+ln)/2
        testn=cn*r[1,] #as it the same for every row in the code
        
        cPWpower=pairwisepowereveryarm(r=r,n=testn,theta=theta,sd=sd,L=L,U=U)
        #print(cPWpower)
      }
      if(cPWpower<(1-beta))
      {
        un=un
        ln=cn
        cn=(un+ln)/2
        testn=cn*r[1,] #as it the same for every row in the code
        cPWpower=pairwisepowereveryarm(r=r,n=testn,theta=theta,sd=sd,L=L,U=U)
        #print(cPWpower)
      }
    }
    #print(testn)
    n=ceiling(cn)*r[1,]
    cPWpower=pairwisepowereveryarm(r=r,n=n,theta=theta,sd=sd,L=L,U=U)
    #print(cPWpower)
    return(list("n"=n,"U"=U,"L"=L))
  }
  
  
  nfinderPWpowerwhensetadding=function(r,theta,sd,WA,amax,nmax,alpha,beta,tol)
  {
    nnow=simplenfinderPWpower(r=r,theta,sd,amax,nmax,alpha,beta,tol)$n
    nnow=nnow-r[1,]
    
    A=dim(r)[1]
    S=dim(r)[2]
    
    cPWpower=0
    while(cPWpower<(1-beta))
    {
      nnow=nnow+r[1,]
      rnow=matrix(nnow,nrow = A,ncol=S,byrow=T)
      newbounds=Boundfinder(rnow,WA,amax,alpha,tol)
      L=newbounds$L
      U=newbounds$U
      cPWpower=pairwisepowereveryarm(r=rnow,n=nnow,theta=theta,sd=sd,L=L,U=U)
      #print(cPWpower)
    }
    
    return(list("L"=L,"U"=U,"nnow"=nnow,"WA"=WA)) 
  }
  
  WA=c(0,0) #States when treatments are added to the trial
  r=matrix(c(1,2),nrow = 2,ncol=2,byrow=T) # Change this for the number of arms and stages
  nfinderPWpowerwhensetadding(r=r,theta = -log(0.69),sd = 1,WA = WA,amax = 25,nmax = 1000,alpha = 0.025,beta = 0.2,tol = 0.00001)
  
  ResultsPWPdifadding200=vector(mode="list",length = 201)
  
  for(WAsv in 0:200) #WA second value
  {
    cWA=c(0,WAsv)
    set.seed(1)
    ResultsPWPdifadding200[[WAsv+1]]=nfinderPWpowerwhensetadding(r=r,theta = -log(0.69),sd = 1,WA = cWA,amax = 25,nmax = 1000,alpha = 0.025,beta = 0.2,tol = 0.00001)
    print(WAsv)
  }  
  
  save(ResultsPWPdifadding200,file="ResultsPWPdifadding200.RData")
  #maximum sample size finder
  maxeachrunPWP200=rep(NA,201)
  for(i in 1:201)
  {
    maxeachrunPWP200[i]=(ResultsPWPdifadding200[[i]]$nnow[2])*3+ResultsPWPdifadding200[[i]]$WA[2]
  }
  
  
  save(maxeachrunPWP200,file="maxeachrunPWP200.RData")
  
  
  
  kequalkstar=function(r,WA,gAandS1,gAandS2) #the given AandS1 against the given AandS2
  {
    rkj=r[gAandS1[1],gAandS1[2]]
    rkjstar=r[gAandS2[1],gAandS2[2]]
    
    #print("rkj")
    #print(rkj)
    
    rk=WA[gAandS1[1]]
    r0kj=rkj+rk
    r0kjstar=rkjstar+rk
    
    
    
    part1= (             
      sqrt((rkj)^-1 + (r0kj-rk)^-1)*sqrt((rkjstar)^-1 + (r0kjstar-rk)^-1)    
    )^-1
    
    
    part2op1= ( (rkj)^-1 + (r0kj-rk)^-1) #assuming jstar<j
    
    part2op2= ( (rkjstar)^-1 + (r0kjstar-rk)^-1) #assuming j<jstar
    
    #print("part1")
    #print(part1)
    
    ans=part1*min(part2op1,part2op2)
    #print("ans")
    #print(ans)
    
    return(ans)
  }
  
  
  knotequalkstar=function(r,WA,gAandS1,gAandS2) #the given AandS1 against the given AandS2
  {
    rkj=r[gAandS1[1],gAandS1[2]]
    rkstarjstar=r[gAandS2[1],gAandS2[2]]
    
    #print("rkj")
    #print(rkj)
    
    rk=WA[gAandS1[1]]
    rkstar=WA[gAandS2[1]]
    r0kj=rkj+rk
    r0kstarjstar=rkstarjstar+rkstar
    
    
    
    part1= (             
      sqrt((rkj)^-1 + (r0kj-rk)^-1)*sqrt((rkstarjstar)^-1 + (r0kstarjstar-rkstar)^-1)    
    )^-1
    
    
    part2= min( (r0kj- max(rk,rkstar)),(r0kstarjstar- max(rk,rkstar)) ) #assuming jstar<j
    
    
    part3=(r0kj-rk)*(r0kstarjstar-rkstar)
    
    #print("part1")
    #print(part1)
    
    ans=max(0,part1*part2/part3)
    #print("ans")
    #print(ans)
    
    return(ans)
  }
  
  
  correlationmatrixFWER=function(r,WA)
  {
    A=dim(r)[1]
    S=dim(r)[2]
    rowandcol=prod(dim(r)) #how large we need
    Cormatrix=matrix(NA,nrow = rowandcol,ncol=rowandcol)
    
    AandS1=AandS2=cbind(rep(1:A,each=S),rep(1:S,times=A)) #Arm and Stage matrix
    
    for(i in 1:rowandcol) #i does each row
    {
      for(istar in 1:rowandcol) #istar does each column
      {
        gAandS1=AandS1[i,]
        #print("gAandS1")
        #print(gAandS1)
        gAandS2=AandS2[istar,]
        if(gAandS1[1]==gAandS2[1])
        {
          Cormatrix[i,istar]=kequalkstar(r,WA,gAandS1,gAandS2)
        }
        else
        {
          Cormatrix[i,istar]=knotequalkstar(r,WA,gAandS1,gAandS2)
        }
        
      }
      
    } 
    
    Cormatrix
    
  }
  
  #FWER
  
  
  correlationmatrixFWERgivenrun=function(givencomb,A,S,CM)
  {
    wneeded=matrix(0,nrow=S,ncol=A) #which are needed
    for(i in 1:A)
    {
      givencombA=givencomb[i]
      wneeded[,i]=c(rep(T,givencombA),rep(F,S-givencombA))
    }
    #print(wneeded)
    #print("c(wneeded)")
    #print(c(wneeded))
    CMrun=CM[c(which(wneeded==1)),c(which(wneeded==1))]
    return(CMrun)
  }
  
  
  
  
  
  meanexpectedsamplesizegivenrun=function(givencomb,A,n,thetaforeach,sd)
  {
    
    meangiven=c()
    
    for(i in 1:A)
    {
      givencombA=givencomb[i]
      meangivenA=sqrt(n[1:(givencombA)])*thetaforeach[i]/(sd*sqrt(2))
      
      meangiven=c(meangiven,meangivenA)
    }
    
    return(meangiven)
    
  }
  
  
  totalESSboundsgivenrun=function(L,U,givencomb,givenq,A)
  {
    boundL=c()
    boundU=c()
    
    for(i in 1:A)
    {
      givencombA=givencomb[i]
      if(givenq[i]==0)
      {
        LastL=-Inf
        LastU=L[givencombA]
      }
      if(givenq[i]==1)
      {
        LastL=U[givencombA]
        LastU=Inf
      }
      
      boundLgivenA=c(L[0:(givencombA-1)],LastL)
      boundUgivenA=c(U[0:(givencombA-1)],LastU)
      boundL=c(boundL,boundLgivenA)
      boundU=c(boundU,boundUgivenA)
    }
    
    return(list("boundL"=boundL,"boundU"=boundU))
    
  }
  
  Expectedsamplesizeprobbit=function(r,n,thetaforeach,sd,WA,L,U)
  {
    A=dim(r)[1]
    S=dim(r)[2]
    Allcombs=permutations(n = S,r=A,repeats.allowed = TRUE)
    LAllcombs=dim(Allcombs)[1]
    Allq=permutations(n = 2,v=0:1,r=A,repeats.allowed = TRUE)
    Lallq=dim(Allq)[1]
    expectedsamplesizebits=rep(NA,LAllcombs*Lallq)
    
    CM=correlationmatrixFWER(r,WA) #total correlation matrix
    counter=0
    #print(LAllcombs*Lallq)
    for(iESS in 1:LAllcombs)
    {
      #print(counter)
      givencomb=Allcombs[iESS,] #given combintaion for this run
      #print("givencomb")
      #print(givencomb)
      
      
      #print(Boundsgivenrun)
      #print(CM)
      CMgivenrun=correlationmatrixFWERgivenrun(givencomb,A,S,CM)
      
      meangivenrun=meanexpectedsamplesizegivenrun(givencomb,A,n,thetaforeach,sd)
      
      #print(meangivenrun)
      
      for(iq in 1:Lallq)
      {
        counter=counter+1
        givenq=Allq[iq,]
        givenbounds=totalESSboundsgivenrun(L,U,givencomb,givenq,A)
        #print(givenbounds)
        Lgiven=givenbounds$boundL
        Ugiven=givenbounds$boundU
        if(dim(CMgivenrun)[1]==1)
        {
          set.seed(1)
          expectedsamplesizebits[counter]=pmvnorm(lower=Lgiven, upper = Ugiven  ,mean = meangivenrun, sigma = 1)
          
        }
        else
        {
          set.seed(1)
          expectedsamplesizebits[counter]=pmvnorm(lower=Lgiven, upper = Ugiven  ,mean = meangivenrun, corr = CMgivenrun)
        }
      }
      
    }
    return(expectedsamplesizebits)
  }
  #n=c(30,60,90)
  #WA=c(0,10,40,60)
  #r=matrix(c(1,2,3),nrow = 4,ncol=3,byrow=T)
  #U=c(2.7,2.5,2)
  #L=c(0,0.3,2)
  #thetaforeach=c(80,20,-20,-10)
  #test=Expectedsamplesize(r,n,thetaforeach,sd=1,WA,L,U)
  #sum(test) #should equal 1 
  
  Expectedsamplesizenumberbit=function(n,r,WA)
  {
    A=dim(r)[1]
    S=dim(r)[2]
    Allcombs=permutations(n = S,r=A,repeats.allowed = TRUE)
    LAllcombs=dim(Allcombs)[1]
    Allq=permutations(n = 2,v=0:1,r=A,repeats.allowed = TRUE)
    Lallq=dim(Allq)[1]
    
    Activenbit=matrix(rep(NA,LAllcombs*Lallq*A),ncol=A)
    Controlnbit=rep(NA,LAllcombs*Lallq)
    Totalnbit=rep(NA,LAllcombs*Lallq)
    counter=0
    for(iESS in 1:LAllcombs)
    {
      #print(counter)
      givencomb=Allcombs[iESS,]
      for(iq in 1:Lallq)
      {
        counter=counter+1
        givenActiven=n[givencomb]
        givenControln=max(n[givencomb]+WA)
        givenTotaln=sum(givenActiven)+givenControln
        Activenbit[counter,]=givenActiven
        Controlnbit[counter]=givenControln
        Totalnbit[counter]=givenTotaln
      }
      
    }
    return(list("Activen"=Activenbit,"Controln"=Controlnbit,"Totaln"=Totalnbit))
  }
  #testnbit=Expectedsamplesizenumberbit(n,r,WA)
  #sum(testnbit$Totaln*test)
  
  
  
  #simple 1 stage trial.
  
  FWER=function(L,U)
  {
    set.seed(1)
    FWERpart1=pmvnorm(lower=U[1], upper = Inf  ,mean = 0, sigma = 1)
    set.seed(1)
    FWERpart2=pmvnorm(lower=c(L[1],U[2]), upper = c(U[1],Inf)  ,mean = c(0,0),
                      corr = matrix(c(1,sqrt(.5),sqrt(.5),1),nrow = 2,byrow=T) )
    FWERfound=FWERpart1+FWERpart2
    return(FWERfound[[1]])
  }
  #FWER(c(0,2),c(2.4,2.4))
  
  
  tri=function(rf) 
  {
    rfNA=rf[!is.na(rf)]
    MrfNA=max(rfNA)
    LrfNA=length(rfNA)
    rfNA1=rfNA[1]
    rfNAa1=rfNA/rfNA1
    MrfNAa1=MrfNA/rfNA1
    UfNA=1*(1+rfNAa1/MrfNAa1)/sqrt(rfNAa1)
    LfNA=-1*(1-3*rfNAa1/MrfNAa1)/sqrt(rfNAa1)
    
    NNA=length(rf)-LrfNA #number of NA needed
    Uf=c(UfNA,rep(NA,NNA))
    Lf=c(LfNA,rep(NA,NNA))
    
    return(list("U"=Uf,"L"=Lf))  
  }
  
  Boundfinder=function(amax,alpha,tol)
  {
    bondshapewanted=tri(c(1,2)) #need to make these functions and change this for the differnt ones
    
    cFWER=-Inf#current FWER
    ua=2*amax
    la=0
    ca=(ua+la)/2
    while( cFWER>(alpha) | cFWER<(alpha-tol) )
    {
      if(cFWER>(alpha))
      {
        ua=ua
        la=ca
        ca=(ua+la)/2
        cU=ca*bondshapewanted$U
        cL=ca*bondshapewanted$L
        cFWER=FWER(L = cL,U = cU)
        #print(cFWER)
      }
      
      if(cFWER<(alpha))
      {
        ua=ca
        la=la
        ca=(ua+la)/2
        cU=ca*bondshapewanted$U
        cL=ca*bondshapewanted$L
        cFWER=FWER(L = cL,U = cU)
        #print(cFWER)
      }
    }
    U=ca*bondshapewanted$U
    L=ca*bondshapewanted$L
    return(list("L"=L,"U"=U))
  }
  #testbounds=Boundfinder(10,0.025,0.00001)
  
  powerfinder=function(L,U,delta,n,sd)
  {
    meansneeded=delta*sqrt(n)/(sd*sqrt(2))
    set.seed(1)
    Powerpart1=pmvnorm(lower=U[1], upper = Inf  ,mean = meansneeded[1], sigma = 1)
    set.seed(1)
    Powerpart2=pmvnorm(lower=c(L[1],U[2]), upper = c(U[1],Inf)  ,mean = meansneeded,
                       corr = matrix(c(1,sqrt(.5),sqrt(.5),1),nrow = 2,byrow=T) )
    Powerfound=Powerpart1+Powerpart2
    return(Powerfound[[1]])
  }
  
  samplesizefounder=function(L,U,delta,beta,sd)
  {
    nnow=c(0,0)
    cpower=0
    while(cpower<=(1-beta))
    {
      nnow=nnow+c(1,2)
      cpower=powerfinder(L=L,U=U,delta=delta,n=nnow,sd=sd)
      #print(cpower)
    }
    return(nnow)
  }
  #samplesizefounder(L=testbounds$L,U=testbounds$U,delta = -log(0.69),beta = 0.2,sd=1)
  
  Onearmdesign=function(alpha,beta,amax,tol,delta,sd)
  {
    Thebounds=Boundfinder(amax,alpha,tol)
    Then=samplesizefounder(L=Thebounds$L,U=Thebounds$U,delta,beta,sd)
    return(list("L"=Thebounds$L,"U"=Thebounds$U,"n"=Then))
  }
  
  
  ESSonearm=function(L,U,n,delta,sd)
  {
    meansneeded=delta*sqrt(n)/(sd*sqrt(2))
    #first stage stop
    set.seed(1)
    part1stop1=pmvnorm(lower=U[1], upper = Inf  ,mean = meansneeded[1], sigma = 1)
    set.seed(1)
    part2stop1=pmvnorm(lower=-Inf, upper = L[1]  ,mean = meansneeded[1], sigma = 1)
    #print("n")
    #print(n)
    Stage1stop=(part1stop1+part2stop1)*2*n[1]
    
    #print("(part1stop1+part2stop1)")
    #print((part1stop1+part2stop1))
    #second stage stop
    set.seed(1)
    part1stop2=pmvnorm(lower=c(L[1],U[2]), upper = c(U[1],Inf)  ,mean = meansneeded,
                       corr = matrix(c(1,sqrt(.5),sqrt(.5),1),nrow = 2,byrow=T) )
    set.seed(1)
    part2stop2=pmvnorm(lower=c(L[1],-Inf), upper = c(U[1],U[2])  ,mean = meansneeded,
                       corr = matrix(c(1,sqrt(.5),sqrt(.5),1),nrow = 2,byrow=T) )
    #print("(part1stop2+part2stop2)")
    #print((part1stop2+part2stop2))
    Stage2stop=(part1stop2+part2stop2)*2*n[2]
    #print(((part1stop2+part2stop2)+(part1stop1+part2stop1))[[1]])
    TotalESS=Stage1stop[[1]]+Stage2stop[[1]]
    return(TotalESS)
  }
  Designfor1armPWP=Onearmdesign(0.025,0.2,20,0.00001,-log(0.69),1)
  Designfor1armPWP
  delta0ESSPWP=ESSonearm(Designfor1armPWP$L,Designfor1armPWP$U,n=Designfor1armPWP$n,delta=0,sd=1)
  
  deltalog.69ESSPWP=ESSonearm(Designfor1armPWP$L,Designfor1armPWP$U,n=Designfor1armPWP$n,delta=-log(0.69),sd=1)
  
  deltalogmInfESSPWP=ESSonearm(Designfor1armPWP$L,Designfor1armPWP$U,n=Designfor1armPWP$n,delta=--9*10^100,sd=1)
  
  MaxsepatePWP=Designfor1armPWP$n[2]*4
  Line1sepatePWP=deltalog.69ESSPWP+deltalog.69ESSPWP
  Line2sepatePWP=deltalog.69ESSPWP+delta0ESSPWP
  Line3sepatePWP=deltalog.69ESSPWP+deltalogmInfESSPWP
  Line4sepatePWP=delta0ESSPWP+deltalog.69ESSPWP
  Line5sepatePWP=delta0ESSPWP+delta0ESSPWP
  Line6sepatePWP=deltalogmInfESSPWP+deltalog.69ESSPWP
  
  SamplesizesepatePWP=list("MaxsepatePWP"=MaxsepatePWP,"Line1sepatePWP"=Line1sepatePWP,"Line2sepatePWP"=Line2sepatePWP,
                           "Line3sepatePWP"=Line3sepatePWP,"Line4sepatePWP"=Line4sepatePWP,"Line5sepatePWP"=Line5sepatePWP
                           ,"Line6sepatePWP"=Line6sepatePWP)
  save(SamplesizesepatePWP,file="SamplesizesepatePWP.RData")
  
  
  Designfor1armTP=Onearmdesign(0.025,1-sqrt(.8),20,0.00001,-log(0.69),1)
  Designfor1armTP
  
  delta0ESSTP=ESSonearm(Designfor1armTP$L,Designfor1armTP$U,n=Designfor1armTP$n,delta=0,sd=1)
  
  deltalog.69ESSTP=ESSonearm(Designfor1armTP$L,Designfor1armTP$U,n=Designfor1armTP$n,delta=-log(0.69),sd=1)
  
  deltalogmInfESSTP=ESSonearm(Designfor1armTP$L,Designfor1armTP$U,n=Designfor1armTP$n,delta=--9*10^100,sd=1)
  MaxsepateTP=Designfor1armTP$n[2]*4
  Line1sepateTP=deltalog.69ESSTP+deltalog.69ESSTP
  Line2sepateTP=deltalog.69ESSTP+delta0ESSTP
  Line3sepateTP=deltalog.69ESSTP+deltalogmInfESSTP
  Line4sepateTP=delta0ESSTP+deltalog.69ESSTP
  Line5sepateTP=delta0ESSTP+delta0ESSTP
  Line6sepateTP=deltalogmInfESSTP+deltalog.69ESSTP
  
  SamplesizesepateTP=list("MaxsepateTP"=MaxsepateTP,"Line1sepateTP"=Line1sepateTP,"Line2sepateTP"=Line2sepateTP,
                          "Line3sepateTP"=Line3sepateTP,"Line4sepateTP"=Line4sepateTP,"Line5sepateTP"=Line5sepateTP
                          ,"Line6sepateTP"=Line6sepateTP)
  save(SamplesizesepateTP,file="SamplesizesepateTP.RData")
  
  
  FWER=function(L,U)
  {
    set.seed(1)
    FWERpart1=pmvnorm(lower=U[1], upper = Inf  ,mean = 0, sigma = 1)
    set.seed(1)
    FWERpart2=pmvnorm(lower=c(L[1],U[2]), upper = c(U[1],Inf)  ,mean = c(0,0),
                      corr = matrix(c(1,sqrt(.5),sqrt(.5),1),nrow = 2,byrow=T) )
    FWERfound=FWERpart1+FWERpart2
    return(FWERfound[[1]])
  }
  #FWER(c(0,2),c(2.4,2.4))
  
  
  tri=function(rf) 
  {
    rfNA=rf[!is.na(rf)]
    MrfNA=max(rfNA)
    LrfNA=length(rfNA)
    rfNA1=rfNA[1]
    rfNAa1=rfNA/rfNA1
    MrfNAa1=MrfNA/rfNA1
    UfNA=1*(1+rfNAa1/MrfNAa1)/sqrt(rfNAa1)
    LfNA=-1*(1-3*rfNAa1/MrfNAa1)/sqrt(rfNAa1)
    
    NNA=length(rf)-LrfNA #number of NA needed
    Uf=c(UfNA,rep(NA,NNA))
    Lf=c(LfNA,rep(NA,NNA))
    
    return(list("U"=Uf,"L"=Lf))  
  }
  
  Boundfinder=function(amax,alpha,tol)
  {
    bondshapewanted=tri(c(1,2)) #need to make these functions and change this for the differnt ones
    
    cFWER=-Inf#current FWER
    ua=2*amax
    la=0
    ca=(ua+la)/2
    while( cFWER>(alpha) | cFWER<(alpha-tol) )
    {
      if(cFWER>(alpha))
      {
        ua=ua
        la=ca
        ca=(ua+la)/2
        cU=ca*bondshapewanted$U
        cL=ca*bondshapewanted$L
        cFWER=FWER(L = cL,U = cU)
        #print(cFWER)
      }
      
      if(cFWER<(alpha))
      {
        ua=ca
        la=la
        ca=(ua+la)/2
        cU=ca*bondshapewanted$U
        cL=ca*bondshapewanted$L
        cFWER=FWER(L = cL,U = cU)
        #print(cFWER)
      }
    }
    U=ca*bondshapewanted$U
    L=ca*bondshapewanted$L
    return(list("L"=L,"U"=U))
  }
  #testbounds=Boundfinder(10,0.025,0.00001)
  
  powerfinder=function(L,U,delta,n,sd)
  {
    meansneeded=delta*sqrt(n)/(sd*sqrt(2))
    set.seed(1)
    Powerpart1=pmvnorm(lower=U[1], upper = Inf  ,mean = meansneeded[1], sigma = 1)
    set.seed(1)
    Powerpart2=pmvnorm(lower=c(L[1],U[2]), upper = c(U[1],Inf)  ,mean = meansneeded,
                       corr = matrix(c(1,sqrt(.5),sqrt(.5),1),nrow = 2,byrow=T) )
    Powerfound=Powerpart1+Powerpart2
    return(Powerfound[[1]])
  }
  
  samplesizefounder=function(L,U,delta,beta,sd)
  {
    nnow=c(0,0)
    cpower=0
    while(cpower<=(1-beta))
    {
      nnow=nnow+c(1,2)
      cpower=powerfinder(L=L,U=U,delta=delta,n=nnow,sd=sd)
      #print(cpower)
    }
    return(nnow)
  }
  #samplesizefounder(L=testbounds$L,U=testbounds$U,delta = -log(0.69),beta = 0.2,sd=1)
  
  Onearmdesign=function(alpha,beta,amax,tol,delta,sd)
  {
    Thebounds=Boundfinder(amax,alpha,tol)
    Then=samplesizefounder(L=Thebounds$L,U=Thebounds$U,delta,beta,sd)
    return(list("L"=Thebounds$L,"U"=Thebounds$U,"n"=Then))
  }
  
  
  ESSonearm=function(L,U,n,delta,sd)
  {
    meansneeded=delta*sqrt(n)/(sd*sqrt(2))
    #first stage stop
    set.seed(1)
    part1stop1=pmvnorm(lower=U[1], upper = Inf  ,mean = meansneeded[1], sigma = 1)
    set.seed(1)
    part2stop1=pmvnorm(lower=-Inf, upper = L[1]  ,mean = meansneeded[1], sigma = 1)
    #print("n")
    #print(n)
    Stage1stop=(part1stop1+part2stop1)*2*n[1]
    
    #print("(part1stop1+part2stop1)")
    #print((part1stop1+part2stop1))
    #second stage stop
    set.seed(1)
    part1stop2=pmvnorm(lower=c(L[1],U[2]), upper = c(U[1],Inf)  ,mean = meansneeded,
                       corr = matrix(c(1,sqrt(.5),sqrt(.5),1),nrow = 2,byrow=T) )
    set.seed(1)
    part2stop2=pmvnorm(lower=c(L[1],-Inf), upper = c(U[1],U[2])  ,mean = meansneeded,
                       corr = matrix(c(1,sqrt(.5),sqrt(.5),1),nrow = 2,byrow=T) )
    #print("(part1stop2+part2stop2)")
    #print((part1stop2+part2stop2))
    Stage2stop=(part1stop2+part2stop2)*2*n[2]
    #print(((part1stop2+part2stop2)+(part1stop1+part2stop1))[[1]])
    TotalESS=Stage1stop[[1]]+Stage2stop[[1]]
    return(TotalESS)
  }
  1-0.975^.5
  Designfor1armPWP=Onearmdesign(1-0.975^.5,0.2,20,0.00001,-log(0.69),1)
  Designfor1armPWP
  delta0ESSPWP=ESSonearm(Designfor1armPWP$L,Designfor1armPWP$U,n=Designfor1armPWP$n,delta=0,sd=1)
  
  deltalog.69ESSPWP=ESSonearm(Designfor1armPWP$L,Designfor1armPWP$U,n=Designfor1armPWP$n,delta=-log(0.69),sd=1)
  
  deltalogmInfESSPWP=ESSonearm(Designfor1armPWP$L,Designfor1armPWP$U,n=Designfor1armPWP$n,delta=--9*10^100,sd=1)
  
  MaxsepatePWP=Designfor1armPWP$n[2]*4
  Line1sepatePWP=deltalog.69ESSPWP+deltalog.69ESSPWP
  Line2sepatePWP=deltalog.69ESSPWP+delta0ESSPWP
  Line3sepatePWP=deltalog.69ESSPWP+deltalogmInfESSPWP
  Line4sepatePWP=delta0ESSPWP+deltalog.69ESSPWP
  Line5sepatePWP=delta0ESSPWP+delta0ESSPWP
  Line6sepatePWP=deltalogmInfESSPWP+deltalog.69ESSPWP
  
  SamplesizesepatePWPFWER=list("MaxsepatePWP"=MaxsepatePWP,"Line1sepatePWP"=Line1sepatePWP,"Line2sepatePWP"=Line2sepatePWP,
                               "Line3sepatePWP"=Line3sepatePWP,"Line4sepatePWP"=Line4sepatePWP,"Line5sepatePWP"=Line5sepatePWP
                               ,"Line6sepatePWP"=Line6sepatePWP)
  save(SamplesizesepatePWPFWER,file="SamplesizesepatePWPFWER.RData")
  
  
  Designfor1armTP=Onearmdesign(1-0.975^.5,1-sqrt(.8),20,0.00001,-log(0.69),1)
  Designfor1armTP
  
  delta0ESSTP=ESSonearm(Designfor1armTP$L,Designfor1armTP$U,n=Designfor1armTP$n,delta=0,sd=1)
  
  deltalog.69ESSTP=ESSonearm(Designfor1armTP$L,Designfor1armTP$U,n=Designfor1armTP$n,delta=-log(0.69),sd=1)
  
  deltalogmInfESSTP=ESSonearm(Designfor1armTP$L,Designfor1armTP$U,n=Designfor1armTP$n,delta=--9*10^100,sd=1)
  MaxsepateTP=Designfor1armTP$n[2]*4
  Line1sepateTP=deltalog.69ESSTP+deltalog.69ESSTP
  Line2sepateTP=deltalog.69ESSTP+delta0ESSTP
  Line3sepateTP=deltalog.69ESSTP+deltalogmInfESSTP
  Line4sepateTP=delta0ESSTP+deltalog.69ESSTP
  Line5sepateTP=delta0ESSTP+delta0ESSTP
  Line6sepateTP=deltalogmInfESSTP+deltalog.69ESSTP
  
  SamplesizesepateTPFWER=list("MaxsepateTP"=MaxsepateTP,"Line1sepateTP"=Line1sepateTP,"Line2sepateTP"=Line2sepateTP,
                              "Line3sepateTP"=Line3sepateTP,"Line4sepateTP"=Line4sepateTP,"Line5sepateTP"=Line5sepateTP
                              ,"Line6sepateTP"=Line6sepateTP)
  save(SamplesizesepateTPFWER,file="SamplesizesepateTPFWER.RData")
  
 
  
  
  


  
  
SamplesizesepateTP$MaxsepateTP
maxeachrunTP200[1]
maxeachrunTP200[51]
maxeachrunTP200[101]
maxeachrunTP200[151]
SamplesizesepatePWP$MaxsepatePWP

maxeachrunPWP200[1]
maxeachrunPWP200[51]
maxeachrunPWP200[101]
maxeachrunPWP200[151]
SamplesizesepatePWPFWER$MaxsepatePWP
SamplesizesepateTPFWER$MaxsepateTP


row1=list(0,maxeachrunPWP200[1],SamplesizesepatePWPFWER$MaxsepatePWP,SamplesizesepatePWP$MaxsepatePWP)
row2=list(50,maxeachrunPWP200[51],SamplesizesepatePWPFWER$MaxsepatePWP,SamplesizesepatePWP$MaxsepatePWP)
row3=list(100,maxeachrunPWP200[101],SamplesizesepatePWPFWER$MaxsepatePWP,SamplesizesepatePWP$MaxsepatePWP)
row4=list(150,maxeachrunPWP200[151],SamplesizesepatePWPFWER$MaxsepatePWP,SamplesizesepatePWP$MaxsepatePWP)

row5=list(0,maxeachrunTP200[1],SamplesizesepateTPFWER$MaxsepateTP,SamplesizesepateTP$MaxsepateTP)
row6=list(50,maxeachrunTP200[51],SamplesizesepateTPFWER$MaxsepateTP,SamplesizesepateTP$MaxsepateTP)
row7=list(100,maxeachrunTP200[101],SamplesizesepateTPFWER$MaxsepateTP,SamplesizesepateTP$MaxsepateTP)
row8=list(150,maxeachrunTP200[151],SamplesizesepateTPFWER$MaxsepateTP,SamplesizesepateTP$MaxsepateTP)

TableS5=list("row1"=row1,"row2"=row2,"row3"=row3,"row4"=row4,
             "row5"=row5,"row6"=row6,"row7"=row7,"row8"=row8)
print(TableS5)
save(TableS5,file="TableS5.RData")
return(TableS5)
}
TableS5()
