# Supplementary material for: A Preplanned Multi‐Stage Platform Trial for Discovering Multiple Superior Treatments With Control of FWER and Power
Source: Biom J. 2024 Dec 22;67(1):e70025. doi: 10.1002/bimj.70025 (PMC11664203; doi:10.1002/bimj.70025)
Supplement: Supplementary file 1 — Supporting Information [file BIMJ-67-e70025-s001.zip › Code supplement/Table3/Part1a.R]

library(mvtnorm)
# Gernecric separte trials
kequalkstarPWpower=function(r,gAandS1,gAandS2) #the given AandS1 against the given AandS2
{
  rkj=r[gAandS1[2]]
  rkjstar=r[gAandS2[2]]
  
  #print("rkj")
  #print(rkj)
  
  rk=0 #not needed anymoreWA[gAandS1[1]]
  r0kj=rkj+rk
  r0kjstar=rkjstar+rk
  
  
  
  part1= (             
    sqrt((rkj)^-1 + (r0kj-rk)^-1)*sqrt((rkjstar)^-1 + (r0kjstar-rk)^-1)    
  )^-1
  
  
  part2op1= ( (rkj)^-1 + (r0kj-rk)^-1) #assuming jstar<j
  
  part2op2= ( (rkjstar)^-1 + (r0kjstar-rk)^-1) #assuming j<jstar
  
  #print("part1")
  #print(part1)
  
  ans=part1*min(part2op1,part2op2)
  #print("ans")
  #print(ans)
  
  return(ans)
}

correlationmatrixPW=function(r)
{
  
  S=length(r)
  #rowandcol=prod(dim(r)) #how large we need #not think I need it anymore
  Cormatrix=matrix(NA,nrow = S,ncol=S)
  
  AandS1=AandS2=cbind(1,rep(1:S)) #Arm and Stage matrix
  
  for(i in 1:S) #i does each row
  {
    for(istar in 1:S) #istar does each column
    {
      gAandS1=AandS1[i,]
      #print("gAandS1")
      #print(gAandS1)
      gAandS2=AandS2[istar,]
      #print(AandS2)
      #print(gAandS2)
      if(gAandS1[1]==gAandS2[1])
      {
        Cormatrix[i,istar]=kequalkstarPWpower(r,gAandS1,gAandS2)
        #this is always true
      }
      
    }
    
  } 
  
  return(Cormatrix)
}

boundsforPWpower=function(U,L,S)
{
  boundL=vector(mode="list",length = S)
  boundU=vector(mode="list",length = S)
  
  
  for(i in 1:S)
  {
    boundL[[i]]=c(L[0:(i-1)],U[(i)])
    boundU[[i]]=c(U[0:(i-1)],Inf)
  }
  
  
  return(list("boundL"=boundL,"boundU"=boundU))
}

meanforPWpower=function(n,theta,sd)
{
  #print(sd)
  means=sqrt(n)*theta/(sd*sqrt(2))
  return(means)
}

pairwisepowereveryarm=function(r,n,theta,sd,L,U)
{
  S=length(r)
  PWpowerbits=rep(NA,S)
  CM=correlationmatrixPW(r)
  meangivens=meanforPWpower(n=n,theta=theta,sd=sd)
  Boundsgivenruns=boundsforPWpower(U,L,S)
  #print("Boundsgivenruns")
  #print(Boundsgivenruns)
  Ugivens=Boundsgivenruns$boundU
  Lgivens=Boundsgivenruns$boundL
  
  
  for(i in 1:S)
  {
    Uneeded=Ugivens[[i]]
    Lneeded=Lgivens[[i]]
    #print("Lneeded")
    #print(Lneeded)
    CMneeded=CM[1:i,1:i]
    meanneeded=meangivens[1:i]
    if(i==1)
    {
      set.seed(1)
      PWpowerbits[i]=pmvnorm(lower=Lneeded , upper = Uneeded  ,mean = meanneeded, sigma = CMneeded)
      
    }
    else
    {
      set.seed(1)
      PWpowerbits[i]=pmvnorm(lower=Lneeded , upper = Uneeded  ,mean = meanneeded, corr = CMneeded)
    }
  }
  PWpower=sum(PWpowerbits)
  return(PWpower)
}


# now looking at finding n in the case where WA is stating how many after you add the treatment

#FWER functions needed
tri=function(rf) 
{
  rfNA=rf[!is.na(rf)]
  MrfNA=max(rfNA)
  LrfNA=length(rfNA)
  rfNA1=rfNA[1]
  rfNAa1=rfNA/rfNA1
  MrfNAa1=MrfNA/rfNA1
  UfNA=1*(1+rfNAa1/MrfNAa1)/sqrt(rfNAa1)
  LfNA=-1*(1-3*rfNAa1/MrfNAa1)/sqrt(rfNAa1)
  
  NNA=length(rf)-LrfNA #number of NA needed
  Uf=c(UfNA,rep(NA,NNA))
  Lf=c(LfNA,rep(NA,NNA))
  
  return(list("U"=Uf,"L"=Lf))  
}


Boundfinder=function(r,WA,amax,alpha,tol,sd)
{
  bondshapewanted=tri(r) #need to make these functions and change this for the differnt ones
  S=length(r)
  cFWER=-Inf#current FWER
  ua=2*amax
  la=0
  ca=(ua+la)/2
  while( cFWER>(alpha) | cFWER<(alpha-tol) )
  {
    if(cFWER>(alpha))
    {
      ua=ua
      la=ca
      ca=(ua+la)/2
      cU=ca*bondshapewanted$U
      cL=ca*bondshapewanted$L
      cFWER=pairwisepowereveryarm(r=r,n=r,theta=rep(0,S),sd=sd,L=cL,U=cU)
      
    }
    
    if(cFWER<(alpha))
    {
      ua=ca
      la=la
      ca=(ua+la)/2
      
      cU=ca*bondshapewanted$U
      
      cL=ca*bondshapewanted$L
      cFWER=pairwisepowereveryarm(r=r,n=r,theta=rep(0,S),sd=sd,L=cL,U=cU)
      
    }
  }
  U=ca*bondshapewanted$U
  L=ca*bondshapewanted$L
  return(list("L"=L,"U"=U))
}

####

simplenfinderPWpower=function(r,theta,sd,amax,nmax,alpha,beta,tol) #finds it when everystarts at ones
{
  #WA=rep(0,dim(r)[1]) #not sure if I ever use this
  simplebounds=Boundfinder(r,WA,amax,alpha,tol,sd)
  L=simplebounds$L
  U=simplebounds$U
  r=r #/GCF(r)#first step is to reduce r to its simplest form #have not bothered with this
  cPWpower=Inf #current PW
  un=2*nmax
  ln=0
  cn=(un+ln)/2
  
  while( cPWpower>(1-beta+tol) | cPWpower<(1-beta) )
  {
    if(cPWpower>(1-beta))
    {
      un=cn
      ln=ln
      cn=(un+ln)/2
      testn=cn*r #as it the same for every row in the code
      
      cPWpower=pairwisepowereveryarm(r=r,n=testn,theta=theta,sd=sd,L=L,U=U)
      #print(cPWpower)
    }
    if(cPWpower<(1-beta))
    {
      un=un
      ln=cn
      cn=(un+ln)/2
      testn=cn*r #as it the same for every row in the code
      cPWpower=pairwisepowereveryarm(r=r,n=testn,theta=theta,sd=sd,L=L,U=U)
      #print(cPWpower)
    }
    
  }
  #print(testn)
  n=ceiling(cn)*r
  cPWpower=pairwisepowereveryarm(r=r,n=n,theta=theta,sd=sd,L=L,U=U)
  #print(cPWpower)
  return(list("n"=n,"U"=U,"L"=L))
}

r=c(1,2)
simplenfinderPWpower(r=r,theta = -log(0.69),sd = 1,amax = 250,nmax = 1000,alpha = 0.025,beta = 0.2,tol = 0.00001)
library(MAMS)
#mams(K=1,ushape = "triangular",lshape="triangular",alpha = 0.025,power = .8,delta= -log(0.69),delta0 = 0.01,sd=1,p=NULL, p0=NULL)


r=c(1,2)
simplenfinderPWpower(r=r,theta = -log(0.69),sd = 1,amax = 250,nmax = 1000,alpha = 0.025,beta = 0.2,tol = 0.00001)

#


r=c(1)
simplenfinderPWpower(r=r,theta = -log(0.69),sd = 1,amax = 250,nmax = 1000,alpha = 0.025,beta = 0.2,tol = 0.00001)
#mams(K=1,r=1,r0=1,J=1,ushape = "triangular",lshape="triangular",alpha = 0.025,power = .8,delta= -log(0.69),delta0 = 0.01,sd=1,p=NULL, p0=NULL)

# PW power designs
#1 stage
r=c(1)
PWST1S=simplenfinderPWpower(r=r,theta = -log(0.69),sd = 1,amax = 250,nmax = 1000,alpha = 0.025,beta = 0.2,tol = 0.00001) #pairwise power sepate trials 1 stage

#2 stage
r=c(1,2)
PWST2S=simplenfinderPWpower(r=r,theta = -log(0.69),sd = 1,amax = 250,nmax = 1000,alpha = 0.025,beta = 0.2,tol = 0.00001)

#3 stage
r=c(1,2,3)
PWST3S=simplenfinderPWpower(r=r,theta = -log(0.69),sd = 1,amax = 250,nmax = 1000,alpha = 0.025,beta = 0.2,tol = 0.00001)

PWST=list("PWST1S"=PWST1S,"PWST2S"=PWST2S,"PWST3S"=PWST3S)
save(PWST,file = "pairwiseseptrials.RData")

# TP power designs
#1 stage
r=c(1)
beta= 1-(1-0.2)^(1/3)

TPST1S3A=simplenfinderPWpower(r=r,theta = -log(0.69),sd = 1,amax = 250,nmax = 1000,alpha = 0.025,beta = beta,tol = 0.00001) #total power sepate trials 1 stage 3 arm

#2 stage
r=c(1,2)
TPST2S3A=simplenfinderPWpower(r=r,theta = -log(0.69),sd = 1,amax = 250,nmax = 1000,alpha = 0.025,beta = beta,tol = 0.00001)

#3 stage
r=c(1,2,3)
TPST3S3A=simplenfinderPWpower(r=r,theta = -log(0.69),sd = 1,amax = 250,nmax = 1000,alpha = 0.025,beta = beta,tol = 0.00001)

#4 arm
#1 stage
r=c(1)
beta= 1-(1-0.2)^(1/4)

TPST1S4A=simplenfinderPWpower(r=r,theta = -log(0.69),sd = 1,amax = 250,nmax = 1000,alpha = 0.025,beta = beta,tol = 0.00001) #total power sepate trials 1 stage 3 arm

#2 stage
r=c(1,2)
TPST2S4A=simplenfinderPWpower(r=r,theta = -log(0.69),sd = 1,amax = 250,nmax = 1000,alpha = 0.025,beta = beta,tol = 0.00001)

#3 stage
r=c(1,2,3)
TPST3S4A=simplenfinderPWpower(r=r,theta = -log(0.69),sd = 1,amax = 250,nmax = 1000,alpha = 0.025,beta = beta,tol = 0.00001)

TPST=list("TPST1S3A"=TPST1S3A,"TPST2S3A"=TPST2S3A,"TPST3S3A"=TPST3S3A,
          "TPST1S4A"=TPST1S4A,"TPST2S4A"=TPST2S4A,"TPST3S4A"=TPST3S4A)
save(TPST,file = "totalpowerseptrials.RData")

library(gtools)
kequalkstar=function(r,WA,gAandS1,gAandS2) #the given AandS1 against the given AandS2
{
  rkj=r[gAandS1[1],gAandS1[2]]
  rkjstar=r[gAandS2[1],gAandS2[2]]
  
  #print("rkj")
  #print(rkj)
  
  rk=WA[gAandS1[1]]
  r0kj=rkj+rk
  r0kjstar=rkjstar+rk
  
  
  
  part1= (             
    sqrt((rkj)^-1 + (r0kj-rk)^-1)*sqrt((rkjstar)^-1 + (r0kjstar-rk)^-1)    
  )^-1
  
  
  part2op1= ( (rkj)^-1 + (r0kj-rk)^-1) #assuming jstar<j
  
  part2op2= ( (rkjstar)^-1 + (r0kjstar-rk)^-1) #assuming j<jstar
  
  #print("part1")
  #print(part1)
  
  ans=part1*min(part2op1,part2op2)
  #print("ans")
  #print(ans)
  
  return(ans)
}


knotequalkstar=function(r,WA,gAandS1,gAandS2) #the given AandS1 against the given AandS2
{
  rkj=r[gAandS1[1],gAandS1[2]]
  rkstarjstar=r[gAandS2[1],gAandS2[2]]
  
  #print("rkj")
  #print(rkj)
  
  rk=WA[gAandS1[1]]
  rkstar=WA[gAandS2[1]]
  r0kj=rkj+rk
  r0kstarjstar=rkstarjstar+rkstar
  
  
  
  part1= (             
    sqrt((rkj)^-1 + (r0kj-rk)^-1)*sqrt((rkstarjstar)^-1 + (r0kstarjstar-rkstar)^-1)    
  )^-1
  
  
  part2= min( (r0kj- max(rk,rkstar)),(r0kstarjstar- max(rk,rkstar)) ) #assuming jstar<j
  
  
  part3=(r0kj-rk)*(r0kstarjstar-rkstar)
  
  #print("part1")
  #print(part1)
  
  ans=max(0,part1*part2/part3)
  #print("ans")
  #print(ans)
  
  return(ans)
}


correlationmatrixFWER=function(r,WA)
{
  A=dim(r)[1]
  S=dim(r)[2]
  rowandcol=prod(dim(r)) #how large we need
  Cormatrix=matrix(NA,nrow = rowandcol,ncol=rowandcol)
  
  AandS1=AandS2=cbind(rep(1:A,each=S),rep(1:S,times=A)) #Arm and Stage matrix
  
  for(i in 1:rowandcol) #i does each row
  {
    for(istar in 1:rowandcol) #istar does each column
    {
      gAandS1=AandS1[i,]
      #print("gAandS1")
      #print(gAandS1)
      gAandS2=AandS2[istar,]
      if(gAandS1[1]==gAandS2[1])
      {
        Cormatrix[i,istar]=kequalkstar(r,WA,gAandS1,gAandS2)
      }
      else
      {
        Cormatrix[i,istar]=knotequalkstar(r,WA,gAandS1,gAandS2)
      }
      
    }
    
  } 
  
  Cormatrix
  
}

#FWER


correlationmatrixFWERgivenrun=function(givencomb,A,S,CM)
{
  wneeded=matrix(0,nrow=S,ncol=A) #which are needed
  for(i in 1:A)
  {
    givencombA=givencomb[i]
    wneeded[,i]=c(rep(T,givencombA),rep(F,S-givencombA))
  }
  #print(wneeded)
  #print("c(wneeded)")
  #print(c(wneeded))
  CMrun=CM[c(which(wneeded==1)),c(which(wneeded==1))]
  return(CMrun)
}


meanexpectedsamplesizegivenrun=function(givencomb,A,n,thetaforeach,sd)
{
  
  meangiven=c()
  
  for(i in 1:A)
  {
    givencombA=givencomb[i]
    meangivenA=sqrt(n[1:(givencombA)])*thetaforeach[i]/(sd*sqrt(2))
    
    meangiven=c(meangiven,meangivenA)
  }
  
  return(meangiven)
  
}


totalESSboundsgivenrun=function(L,U,givencomb,givenq,A)
{
  boundL=c()
  boundU=c()
  
  for(i in 1:A)
  {
    givencombA=givencomb[i]
    if(givenq[i]==0)
    {
      LastL=-Inf
      LastU=L[givencombA]
    }
    if(givenq[i]==1)
    {
      LastL=U[givencombA]
      LastU=Inf
    }
    
    boundLgivenA=c(L[0:(givencombA-1)],LastL)
    boundUgivenA=c(U[0:(givencombA-1)],LastU)
    boundL=c(boundL,boundLgivenA)
    boundU=c(boundU,boundUgivenA)
  }
  
  return(list("boundL"=boundL,"boundU"=boundU))
  
}

Expectedsamplesizeprobbit=function(r,n,thetaforeach,sd,WA,L,U)
{
  A=dim(r)[1]
  S=dim(r)[2]
  Allcombs=permutations(n = S,r=A,repeats.allowed = TRUE)
  LAllcombs=dim(Allcombs)[1]
  Allq=permutations(n = 2,v=0:1,r=A,repeats.allowed = TRUE)
  Lallq=dim(Allq)[1]
  expectedsamplesizebits=rep(NA,LAllcombs*Lallq)
  
  CM=correlationmatrixFWER(r,WA) #total correlation matrix
  counter=0
  #print(LAllcombs*Lallq)
  for(iESS in 1:LAllcombs)
  {
    #print(counter)
    givencomb=Allcombs[iESS,] #given combintaion for this run
    #print("givencomb")
    #print(givencomb)
    
    
    #print(Boundsgivenrun)
    #print(CM)
    CMgivenrun=correlationmatrixFWERgivenrun(givencomb,A,S,CM)
    print("CMgivenrun")
    print(CMgivenrun)
    meangivenrun=meanexpectedsamplesizegivenrun(givencomb,A,n,thetaforeach,sd)
    
    #print(meangivenrun)
    
    for(iq in 1:Lallq)
    {
      counter=counter+1
      givenq=Allq[iq,]
      givenbounds=totalESSboundsgivenrun(L,U,givencomb,givenq,A)
      #print(givenbounds)
      Lgiven=givenbounds$boundL
      Ugiven=givenbounds$boundU
      if(length(CMgivenrun)==1)
      {
        set.seed(1)
        expectedsamplesizebits[counter]=pmvnorm(lower=Lgiven, upper = Ugiven  ,mean = meangivenrun, sigma = 1)
        
      }
      else
      {
        set.seed(1)
        expectedsamplesizebits[counter]=pmvnorm(lower=Lgiven, upper = Ugiven  ,mean = meangivenrun, corr = CMgivenrun)
      }
    }
    
  }
  return(expectedsamplesizebits)
}
#n=c(30,60,90)
#WA=c(0,10,40,60)
#r=matrix(c(1,2,3),nrow = 4,ncol=3,byrow=T)
#U=c(2.7,2.5,2)
#L=c(0,0.3,2)
#thetaforeach=c(80,20,-20,-10)
#test=Expectedsamplesize(r,n,thetaforeach,sd=1,WA,L,U)
#sum(test) #should equal 1 

Expectedsamplesizenumberbit=function(n,r,WA)
{
  A=dim(r)[1]
  S=dim(r)[2]
  Allcombs=permutations(n = S,r=A,repeats.allowed = TRUE)
  LAllcombs=dim(Allcombs)[1]
  Allq=permutations(n = 2,v=0:1,r=A,repeats.allowed = TRUE)
  Lallq=dim(Allq)[1]
  
  Activenbit=matrix(rep(NA,LAllcombs*Lallq*A),ncol=A)
  Controlnbit=rep(NA,LAllcombs*Lallq)
  Totalnbit=rep(NA,LAllcombs*Lallq)
  counter=0
  for(iESS in 1:LAllcombs)
  {
    #print(counter)
    givencomb=Allcombs[iESS,]
    for(iq in 1:Lallq)
    {
      counter=counter+1
      givenActiven=n[givencomb]
      givenControln=max(n[givencomb]+WA)
      givenTotaln=sum(givenActiven)+givenControln
      Activenbit[counter,]=givenActiven
      Controlnbit[counter]=givenControln
      Totalnbit[counter]=givenTotaln
    }
    
  }
  return(list("Activen"=Activenbit,"Controln"=Controlnbit,"Totaln"=Totalnbit))
}
#testnbit=Expectedsamplesizenumberbit(n,r,WA)
#sum(testnbit$Totaln*test)


load("pairwiseseptrials.RData")

#1 stage design
#ESSPW1S

CDesign=PWST$PWST1S
n=CDesign$n
r=matrix(c(1),nrow = 1,byrow = T)*n[1]
U=CDesign$U
L=CDesign$L
WA=c(0)
sd=1

thetaforeach=c(-log(0.69))
set.seed(1)
Ppart=Expectedsamplesizeprobbit(r,n,thetaforeach,sd,WA,L,U)
set.seed(1)
Npart=Expectedsamplesizenumberbit(n,r,WA)
ESSPW1Stheta=sum(Ppart*Npart$Totaln)


thetaforeach=c(0)
set.seed(1)
Ppart=Expectedsamplesizeprobbit(r,n,thetaforeach,sd,WA,L,U)
set.seed(1)
Npart=Expectedsamplesizenumberbit(n,r,WA)
ESSPW1S0=sum(Ppart*Npart$Totaln)


ESSPW1Smax=n[1]*2


ESSPW1S=list("ESSPW1Smax"=ESSPW1Smax,"ESSPW1Stheta"=ESSPW1Stheta,"ESSPW1S0"=ESSPW1S0)
save(ESSPW1S,file = "ESSPW1S.RData")

#3 arm one
C1=ESSPW1Smax*3
C2=ESSPW1Stheta*3
C3=ESSPW1Stheta*1+ESSPW1S0*2
C4=ESSPW1S0*2+ESSPW1Stheta*1
C5=ESSPW1S0*3
pcESSPW1S3A=list("C1"=C1,"C2"=C2,"C3"=C3,"C4"=C4,"C5"=C5) #the sample size for each column


save(pcESSPW1S3A,file = "pcESSPW1S3A.RData")

#4 arm one
C1=ESSPW1Smax*4
C2=ESSPW1Stheta*4
C3=ESSPW1Stheta*1+ESSPW1S0*3
C4=ESSPW1S0*3+ESSPW1Stheta*1
C5=ESSPW1S0*4
pcESSPW1S4A=list("C1"=C1,"C2"=C2,"C3"=C3,"C4"=C4,"C5"=C5) #the sample size for each column


save(pcESSPW1S4A,file = "pcESSPW1S4A.RData")


#2 stage design
#ESSPW1S

CDesign=PWST$PWST2S
n=CDesign$n
r=matrix(c(1,2),nrow = 1,byrow = T)*n[1]
U=CDesign$U
L=CDesign$L
WA=c(0)
sd=1

thetaforeach=c(-log(0.69))
set.seed(1)
Ppart=Expectedsamplesizeprobbit(r,n,thetaforeach,sd,WA,L,U)
set.seed(1)
Npart=Expectedsamplesizenumberbit(n,r,WA)
ESSPW2Stheta=sum(Ppart*Npart$Totaln)


thetaforeach=c(0)
set.seed(1)
Ppart=Expectedsamplesizeprobbit(r,n,thetaforeach,sd,WA,L,U)
set.seed(1)
Npart=Expectedsamplesizenumberbit(n,r,WA)
ESSPW2S0=sum(Ppart*Npart$Totaln)


ESSPW2Smax=n[2]*2


ESSPW2S=list("ESSPW2Smax"=ESSPW2Smax,"ESSPW2Stheta"=ESSPW2Stheta,"ESSPW2S0"=ESSPW2S0)
save(ESSPW2S,file = "ESSPW2S.RData")

#3 arm one
C1=ESSPW2Smax*3
C2=ESSPW2Stheta*3
C3=ESSPW2Stheta*1+ESSPW2S0*2
C4=ESSPW2S0*2+ESSPW2Stheta*1
C5=ESSPW2S0*3
pcESSPW2S3A=list("C1"=C1,"C2"=C2,"C3"=C3,"C4"=C4,"C5"=C5) #the sample size for each column


save(pcESSPW2S3A,file = "pcESSPW2S3A.RData")

#4 arm one
C1=ESSPW2Smax*4
C2=ESSPW2Stheta*4
C3=ESSPW2Stheta*1+ESSPW2S0*3
C4=ESSPW2S0*3+ESSPW2Stheta*1
C5=ESSPW2S0*4
pcESSPW2S4A=list("C1"=C1,"C2"=C2,"C3"=C3,"C4"=C4,"C5"=C5) #the sample size for each column


save(pcESSPW2S4A,file = "pcESSPW2S4A.RData")


#3 stage design
#ESSPW1S

CDesign=PWST$PWST3S
n=CDesign$n
r=matrix(c(1,2,3),nrow = 1,byrow = T)*n[1]
U=CDesign$U
L=CDesign$L
WA=c(0)
sd=1

thetaforeach=c(-log(0.69))
set.seed(1)
Ppart=Expectedsamplesizeprobbit(r,n,thetaforeach,sd,WA,L,U)
set.seed(1)
Npart=Expectedsamplesizenumberbit(n,r,WA)
ESSPW3Stheta=sum(Ppart*Npart$Totaln)


thetaforeach=c(0)
set.seed(1)
Ppart=Expectedsamplesizeprobbit(r,n,thetaforeach,sd,WA,L,U)
set.seed(1)
Npart=Expectedsamplesizenumberbit(n,r,WA)
ESSPW3S0=sum(Ppart*Npart$Totaln)


ESSPW3Smax=n[3]*2


ESSPW3S=list("ESSPW3Smax"=ESSPW3Smax,"ESSPW3Stheta"=ESSPW3Stheta,"ESSPW3S0"=ESSPW3S0)
save(ESSPW3S,file = "ESSPW3S.RData")

#3 arm one
C1=ESSPW3Smax*3
C2=ESSPW3Stheta*3
C3=ESSPW3Stheta*1+ESSPW3S0*2
C4=ESSPW3S0*2+ESSPW3Stheta*1
C5=ESSPW3S0*3
pcESSPW3S3A=list("C1"=C1,"C2"=C2,"C3"=C3,"C4"=C4,"C5"=C5) #the sample size for each column


save(pcESSPW3S3A,file = "pcESSPW3S3A.RData")

#4 arm one
C1=ESSPW3Smax*4
C2=ESSPW3Stheta*4
C3=ESSPW3Stheta*1+ESSPW3S0*3
C4=ESSPW3S0*3+ESSPW3Stheta*1
C5=ESSPW3S0*4
pcESSPW3S4A=list("C1"=C1,"C2"=C2,"C3"=C3,"C4"=C4,"C5"=C5) #the sample size for each column


save(pcESSPW3S4A,file = "pcESSPW3S4A.RData")


load("totalpowerseptrials.RData")


#1 stage design 3 arm
#ESSPW1S

CDesign=TPST$TPST1S3A
n=CDesign$n
r=matrix(c(1),nrow = 1,byrow = T)*n[1]
U=CDesign$U
L=CDesign$L
WA=c(0)
sd=1

thetaforeach=c(-log(0.69))
set.seed(1)
Ppart=Expectedsamplesizeprobbit(r,n,thetaforeach,sd,WA,L,U)
set.seed(1)
Npart=Expectedsamplesizenumberbit(n,r,WA)
ESSTP1S3Atheta=sum(Ppart*Npart$Totaln)


thetaforeach=c(0)
set.seed(1)
Ppart=Expectedsamplesizeprobbit(r,n,thetaforeach,sd,WA,L,U)
set.seed(1)
Npart=Expectedsamplesizenumberbit(n,r,WA)
ESSTP1S3A0=sum(Ppart*Npart$Totaln)


ESSTP1S3Amax=n[1]*2


ESSTP1S3A=list("ESSTP1S3Amax"=ESSTP1S3Amax,"ESSTP1S3Atheta"=ESSTP1S3Atheta,"ESSTP1S3A0"=ESSTP1S3A0)
save(ESSTP1S3A,file = "ESSTP1S3A.RData")

#3 arm one
C1=ESSTP1S3Amax*3
C2=ESSTP1S3Atheta*3
C3=ESSTP1S3Atheta*1+ESSTP1S3A0*2
C4=ESSTP1S3A0*2+ESSTP1S3Atheta*1
C5=ESSTP1S3A0*3
pcESSTP1S3A=list("C1"=C1,"C2"=C2,"C3"=C3,"C4"=C4,"C5"=C5) #the sample size for each column

save(pcESSTP1S3A,file = "pcESSTP1S3A.RData")

#2 stage design 3 arm
#ESSPW1S

CDesign=TPST$TPST2S3A
n=CDesign$n
r=matrix(c(1,2),nrow = 1,byrow = T)*n[1]
U=CDesign$U
L=CDesign$L
WA=c(0)
sd=1

thetaforeach=c(-log(0.69))
set.seed(1)
Ppart=Expectedsamplesizeprobbit(r,n,thetaforeach,sd,WA,L,U)
set.seed(1)
Npart=Expectedsamplesizenumberbit(n,r,WA)
ESSTP2S3Atheta=sum(Ppart*Npart$Totaln)


thetaforeach=c(0)
set.seed(1)
Ppart=Expectedsamplesizeprobbit(r,n,thetaforeach,sd,WA,L,U)
set.seed(1)
Npart=Expectedsamplesizenumberbit(n,r,WA)
ESSTP2S3A0=sum(Ppart*Npart$Totaln)


ESSTP2S3Amax=n[2]*2


ESSTP2S3A=list("ESSTP2S3Amax"=ESSTP2S3Amax,"ESSTP2S3Atheta"=ESSTP2S3Atheta,"ESSTP2S3A0"=ESSTP2S3A0)
save(ESSTP2S3A,file = "ESSTP2S3A.RData")

#3 arm one
C1=ESSTP2S3Amax*3
C2=ESSTP2S3Atheta*3
C3=ESSTP2S3Atheta*1+ESSTP2S3A0*2
C4=ESSTP2S3A0*2+ESSTP2S3Atheta*1
C5=ESSTP2S3A0*3
pcESSTP2S3A=list("C1"=C1,"C2"=C2,"C3"=C3,"C4"=C4,"C5"=C5) #the sample size for each column

save(pcESSTP2S3A,file = "pcESSTP2S3A.RData")


#3 stage design 3 arm
#ESSPW1S

CDesign=TPST$TPST3S3A
n=CDesign$n
r=matrix(c(1,2,3),nrow = 1,byrow = T)*n[1]
U=CDesign$U
L=CDesign$L
WA=c(0)
sd=1

thetaforeach=c(-log(0.69))
set.seed(1)
Ppart=Expectedsamplesizeprobbit(r,n,thetaforeach,sd,WA,L,U)
set.seed(1)
Npart=Expectedsamplesizenumberbit(n,r,WA)
ESSTP3S3Atheta=sum(Ppart*Npart$Totaln)


thetaforeach=c(0)
set.seed(1)
Ppart=Expectedsamplesizeprobbit(r,n,thetaforeach,sd,WA,L,U)
set.seed(1)
Npart=Expectedsamplesizenumberbit(n,r,WA)
ESSTP3S3A0=sum(Ppart*Npart$Totaln)


ESSTP3S3Amax=n[3]*2


ESSTP3S3A=list("ESSTP3S3Amax"=ESSTP3S3Amax,"ESSTP3S3Atheta"=ESSTP3S3Atheta,"ESSTP3S3A0"=ESSTP3S3A0)
save(ESSTP3S3A,file = "ESSTP3S3A.RData")

#3 arm one
C1=ESSTP3S3Amax*3
C2=ESSTP3S3Atheta*3
C3=ESSTP3S3Atheta*1+ESSTP3S3A0*2
C4=ESSTP3S3A0*2+ESSTP3S3Atheta*1
C5=ESSTP3S3A0*3
pcESSTP3S3A=list("C1"=C1,"C2"=C2,"C3"=C3,"C4"=C4,"C5"=C5) #the sample size for each column

save(pcESSTP3S3A,file = "pcESSTP3S3A.RData")


#1 stage design 4 arm
#ESSPW1S

CDesign=TPST$TPST1S4A
n=CDesign$n
r=matrix(c(1),nrow = 1,byrow = T)*n[1]
U=CDesign$U
L=CDesign$L
WA=c(0)
sd=1

thetaforeach=c(-log(0.69))
set.seed(1)
Ppart=Expectedsamplesizeprobbit(r,n,thetaforeach,sd,WA,L,U)
set.seed(1)
Npart=Expectedsamplesizenumberbit(n,r,WA)
ESSTP1S4Atheta=sum(Ppart*Npart$Totaln)


thetaforeach=c(0)
set.seed(1)
Ppart=Expectedsamplesizeprobbit(r,n,thetaforeach,sd,WA,L,U)
set.seed(1)
Npart=Expectedsamplesizenumberbit(n,r,WA)
ESSTP1S4A0=sum(Ppart*Npart$Totaln)


ESSTP1S4Amax=n[1]*2


ESSTP1S4A=list("ESSTP1S4Amax"=ESSTP1S4Amax,"ESSTP1S4Atheta"=ESSTP1S4Atheta,"ESSTP1S4A0"=ESSTP1S4A0)
save(ESSTP1S4A,file = "ESSTP1S4A.RData")

#4 arm one
C1=ESSTP1S4Amax*4
C2=ESSTP1S4Atheta*4
C3=ESSTP1S4Atheta*1+ESSTP1S4A0*3
C4=ESSTP1S4A0*3+ESSTP1S4Atheta*1
C5=ESSTP1S4A0*4
pcESSTP1S4A=list("C1"=C1,"C2"=C2,"C3"=C3,"C4"=C4,"C5"=C5) #the sample size for each column

save(pcESSTP1S4A,file = "pcESSTP1S4A.RData")


#2 stage design 4 arm
#ESSPW1S

CDesign=TPST$TPST2S4A
n=CDesign$n
r=matrix(c(1,2),nrow = 1,byrow = T)*n[1]
U=CDesign$U
L=CDesign$L
WA=c(0)
sd=1

thetaforeach=c(-log(0.69))
set.seed(1)
Ppart=Expectedsamplesizeprobbit(r,n,thetaforeach,sd,WA,L,U)
set.seed(1)
Npart=Expectedsamplesizenumberbit(n,r,WA)
ESSTP2S4Atheta=sum(Ppart*Npart$Totaln)


thetaforeach=c(0)
set.seed(1)
Ppart=Expectedsamplesizeprobbit(r,n,thetaforeach,sd,WA,L,U)
set.seed(1)
Npart=Expectedsamplesizenumberbit(n,r,WA)
ESSTP2S4A0=sum(Ppart*Npart$Totaln)


ESSTP2S4Amax=n[2]*2


ESSTP2S4A=list("ESSTP2S4Amax"=ESSTP2S4Amax,"ESSTP2S4Atheta"=ESSTP2S4Atheta,"ESSTP2S4A0"=ESSTP2S4A0)
save(ESSTP2S4A,file = "ESSTP2S4A.RData")

#4 arm one
C1=ESSTP2S4Amax*4
C2=ESSTP2S4Atheta*4
C3=ESSTP2S4Atheta*1+ESSTP2S4A0*3
C4=ESSTP2S4A0*3+ESSTP2S4Atheta*1
C5=ESSTP2S4A0*4
pcESSTP2S4A=list("C1"=C1,"C2"=C2,"C3"=C3,"C4"=C4,"C5"=C5) #the sample size for each column

save(pcESSTP2S4A,file = "pcESSTP2S4A.RData")


#2 stage design 4 arm
#ESSPW1S

CDesign=TPST$TPST3S4A
n=CDesign$n
r=matrix(c(1,2,3),nrow = 1,byrow = T)*n[1]
U=CDesign$U
L=CDesign$L
WA=c(0)
sd=1

thetaforeach=c(-log(0.69))
set.seed(1)
Ppart=Expectedsamplesizeprobbit(r,n,thetaforeach,sd,WA,L,U)
set.seed(1)
Npart=Expectedsamplesizenumberbit(n,r,WA)
ESSTP3S4Atheta=sum(Ppart*Npart$Totaln)


thetaforeach=c(0)
set.seed(1)
Ppart=Expectedsamplesizeprobbit(r,n,thetaforeach,sd,WA,L,U)
set.seed(1)
Npart=Expectedsamplesizenumberbit(n,r,WA)
ESSTP3S4A0=sum(Ppart*Npart$Totaln)


ESSTP3S4Amax=n[3]*2


ESSTP3S4A=list("ESSTP3S4Amax"=ESSTP3S4Amax,"ESSTP3S4Atheta"=ESSTP3S4Atheta,"ESSTP3S4A0"=ESSTP3S4A0)
save(ESSTP3S4A,file = "ESSTP3S4A.RData")

#4 arm one
C1=ESSTP3S4Amax*4
C2=ESSTP3S4Atheta*4
C3=ESSTP3S4Atheta*1+ESSTP3S4A0*3
C4=ESSTP3S4A0*3+ESSTP3S4Atheta*1
C5=ESSTP3S4A0*4
pcESSTP3S4A=list("C1"=C1,"C2"=C2,"C3"=C3,"C4"=C4,"C5"=C5) #the sample size for each column

save(pcESSTP3S4A,file = "pcESSTP3S4A.RData")
