# Supplementary material for: A Preplanned Multi‐Stage Platform Trial for Discovering Multiple Superior Treatments With Control of FWER and Power
Source: Biom J. 2024 Dec 22;67(1):e70025. doi: 10.1002/bimj.70025 (PMC11664203; doi:10.1002/bimj.70025)
Supplement: Supplementary file 1 — Supporting Information [file BIMJ-67-e70025-s001.zip › Code supplement/Table3/Part4.R]

ExpectedPWL1=ExpectedPWL2=ExpectedPWL3=ExpectedPWL4=rep(NA,231)

ExpectedPW3S4A=list("C2"=ExpectedPWL1,"C3"=ExpectedPWL2,"C4"=ExpectedPWL3,
                    "C5"=ExpectedPWL4)


for(WAsv in 1:231) #WA second value
{
  name1=paste("ExpectedPW3S4A",WAsv,"RData",sep = ".")
  load(file = name1)
  
  ExpectedPWL1[[WAsv]]=ExpectedPW3S4A$C2[[WAsv]]
  
  ExpectedPWL2[[WAsv]]=ExpectedPW3S4A$C3[[WAsv]]
  
  ExpectedPWL3[[WAsv]]=ExpectedPW3S4A$C4[[WAsv]]
  
  ExpectedPWL4[[WAsv]]=ExpectedPW3S4A$C5[[WAsv]]
  
  
  print(WAsv)
}  


ExpectedPW3S4A=list("C2"=ExpectedPWL1,"C3"=ExpectedPWL2,"C4"=ExpectedPWL3,
                    "C5"=ExpectedPWL4)

save(ExpectedPW3S4A,file = "ExpectedPW3S4A.RData")


ExpectedTPL1=ExpectedTPL2=ExpectedTPL3=ExpectedTPL4=rep(NA,231)

ExpectedTP3S4A=list("C2"=ExpectedTPL1,"C3"=ExpectedTPL2,"C4"=ExpectedTPL3,
                    "C5"=ExpectedTPL4)


for(WAsv in 1:231) #WA second value
{
  name1=paste("ExpectedTP3S4A",WAsv,"RData",sep = ".")
  load(file = name1)
  
  ExpectedTPL1[[WAsv]]=ExpectedTP3S4A$C2[[WAsv]]
  
  ExpectedTPL2[[WAsv]]=ExpectedTP3S4A$C3[[WAsv]]
  
  ExpectedTPL3[[WAsv]]=ExpectedTP3S4A$C4[[WAsv]]
  
  ExpectedTPL4[[WAsv]]=ExpectedTP3S4A$C5[[WAsv]]
  
  
  print(WAsv)
}  


ExpectedTP3S4A=list("C2"=ExpectedTPL1,"C3"=ExpectedTPL2,"C4"=ExpectedTPL3,
                    "C5"=ExpectedTPL4)

save(ExpectedTP3S4A,file = "ExpectedTP3S4A.RData")
