# Supplementary material for: A Preplanned Multi‐Stage Platform Trial for Discovering Multiple Superior Treatments With Control of FWER and Power
Source: Biom J. 2024 Dec 22;67(1):e70025. doi: 10.1002/bimj.70025 (PMC11664203; doi:10.1002/bimj.70025)
Supplement: Supplementary file 1 — Supporting Information [file BIMJ-67-e70025-s001.zip › Code supplement/Table3/Part1bCP.R]

# Creating FWER for new model... #1 to 1 allocation ratio
library("mvtnorm")
library("gtools")

tri=function(rf) 
{
  rfNA=rf[!is.na(rf)]
  MrfNA=max(rfNA)
  LrfNA=length(rfNA)
  rfNA1=rfNA[1]
  rfNAa1=rfNA/rfNA1
  MrfNAa1=MrfNA/rfNA1
  UfNA=1*(1+rfNAa1/MrfNAa1)/sqrt(rfNAa1)
  LfNA=-1*(1-3*rfNAa1/MrfNAa1)/sqrt(rfNAa1)
  
  NNA=length(rf)-LrfNA #number of NA needed
  Uf=c(UfNA,rep(NA,NNA))
  Lf=c(LfNA,rep(NA,NNA))
  
  return(list("U"=Uf,"L"=Lf))  
}


kequalkstar=function(r,WA,gAandS1,gAandS2) #the given AandS1 against the given AandS2
{
  rkj=r[gAandS1[1],gAandS1[2]]
  rkjstar=r[gAandS2[1],gAandS2[2]]
  
  #print("rkj")
  #print(rkj)
  
  rk=WA[gAandS1[1]]
  r0kj=rkj+rk
  r0kjstar=rkjstar+rk
  
  
  
  part1= (             
          sqrt((rkj)^-1 + (r0kj-rk)^-1)*sqrt((rkjstar)^-1 + (r0kjstar-rk)^-1)    
          )^-1
  
  
  part2op1= ( (rkj)^-1 + (r0kj-rk)^-1) #assuming jstar<j
  
  part2op2= ( (rkjstar)^-1 + (r0kjstar-rk)^-1) #assuming j<jstar
  
  #print("part1")
  #print(part1)
  
  ans=part1*min(part2op1,part2op2)
  #print("ans")
  #print(ans)
  
  return(ans)
}
  

knotequalkstar=function(r,WA,gAandS1,gAandS2) #the given AandS1 against the given AandS2
{
  rkj=r[gAandS1[1],gAandS1[2]]
  rkstarjstar=r[gAandS2[1],gAandS2[2]]
  
  #print("rkj")
  #print(rkj)
  
  rk=WA[gAandS1[1]]
  rkstar=WA[gAandS2[1]]
  r0kj=rkj+rk
  r0kstarjstar=rkstarjstar+rkstar
  
  
  
  part1= (             
    sqrt((rkj)^-1 + (r0kj-rk)^-1)*sqrt((rkstarjstar)^-1 + (r0kstarjstar-rkstar)^-1)    
  )^-1
  
  
  part2= min( (r0kj- max(rk,rkstar)),(r0kstarjstar- max(rk,rkstar)) ) #assuming jstar<j
  
  
  part3=(r0kj-rk)*(r0kstarjstar-rkstar)
  
  #print("part1")
  #print(part1)
  
  ans=max(0,part1*part2/part3)
  #print("ans")
  #print(ans)
  
  return(ans)
}


correlationmatrixFWER=function(r,WA)
{
  A=dim(r)[1]
  S=dim(r)[2]
  rowandcol=prod(dim(r)) #how large we need
  Cormatrix=matrix(NA,nrow = rowandcol,ncol=rowandcol)

  AandS1=AandS2=cbind(rep(1:A,each=S),rep(1:S,times=A)) #Arm and Stage matrix
  
  for(i in 1:rowandcol) #i does each row
  {
    for(istar in 1:rowandcol) #istar does each column
    {
      gAandS1=AandS1[i,]
      #print("gAandS1")
      #print(gAandS1)
      gAandS2=AandS2[istar,]
      if(gAandS1[1]==gAandS2[1])
      {
        Cormatrix[i,istar]=kequalkstar(r,WA,gAandS1,gAandS2)
      }
      else
      {
        Cormatrix[i,istar]=knotequalkstar(r,WA,gAandS1,gAandS2)
      }
      
    }
     
  } 
  
  Cormatrix
  
}

#FWER

FWERboundsgivenrun=function(L,U,givencomb,A)
{
  boundL=c()
  boundU=c()
  
  for(i in 1:A)
  {
    givencombA=givencomb[i]
    boundLgivenA=c(L[0:(givencombA-1)],-Inf)
    boundUgivenA=c(U[0:(givencombA-1)],L[givencombA])
    boundL=c(boundL,boundLgivenA)
    boundU=c(boundU,boundUgivenA)
  }
  
  return(list("boundL"=boundL,"boundU"=boundU))
  
}

correlationmatrixFWERgivenrun=function(givencomb,A,S,CM)
{
  wneeded=matrix(0,nrow=S,ncol=A) #which are needed
  for(i in 1:A)
  {
    givencombA=givencomb[i]
    wneeded[,i]=c(rep(T,givencombA),rep(F,S-givencombA))
  }
  #print(wneeded)
  #print("c(wneeded)")
  #print(c(wneeded))
  CMrun=CM[c(which(wneeded==1)),c(which(wneeded==1))]
  return(CMrun)
}


FWER=function(r,WA,L,U)
{
  A=dim(r)[1]
  S=dim(r)[2]
  Allcombs=permutations(n = S,r=A,repeats.allowed = TRUE)
  LAllcombs=dim(Allcombs)[1]
  FWERbits=rep(NA,LAllcombs)
  
  CM=correlationmatrixFWER(r,WA) #total correlation matrix
  
  for(iFWER in 1:LAllcombs)
  {
    givencomb=Allcombs[iFWER,] #given combintaion for this run
    #print("givencomb")
    #print(givencomb)
    
    Boundsgivenrun=FWERboundsgivenrun(L,U,givencomb,A)
    Ugiven=Boundsgivenrun$boundU
    Lgiven=Boundsgivenrun$boundL
    #print(Boundsgivenrun)
    #print(CM)
    CMgivenrun=correlationmatrixFWERgivenrun(givencomb,A,S,CM)
    #print(CMgivenrun)
    #should add if dim is 1 as well for 1 arm examples
    if(dim(CMgivenrun)[1]==1)
    {
      set.seed(1)
      FWERbits[iFWER]=pmvnorm(lower=Lgiven , upper = Ugiven  ,mean = rep(0,dim(CMgivenrun)[1]), sigma = 1)
      
    }
    else
    {
      set.seed(1)
      FWERbits[iFWER]=pmvnorm(lower=Lgiven , upper = Ugiven  ,mean = rep(0,dim(CMgivenrun)[1]), corr = CMgivenrun)
    }
  }
  return(1-sum(FWERbits))
}


Boundfinder=function(r,WA,amax,alpha,tol)
{
  bondshapewanted=tri(r[1,]) #need to make these functions and change this for the differnt ones
  
  cFWER=-Inf#current FWER
  count=0
  ua=2*amax
  la=0
  ca=(ua+la)/2
  while( (cFWER>(alpha) | cFWER<(alpha-tol)) & (count <1000)  )
  {
    count=count+1 # to stop it getting stuck
    if(cFWER>(alpha))
    {
      ua=ua
      la=ca
      ca=(ua+la)/2
      cU=ca*bondshapewanted$U
      cL=ca*bondshapewanted$L
      cFWER=FWER(r = r,WA = WA,L = cL,U = cU)
      print(cFWER)
    }
    
    if(cFWER<(alpha))
    {
      ua=ca
      la=la
      ca=(ua+la)/2
      cU=ca*bondshapewanted$U
      cL=ca*bondshapewanted$L
      cFWER=FWER(r = r,WA = WA,L = cL,U = cU)
      print(cFWER)
    }
    
  }
  U=ca*bondshapewanted$U
  L=ca*bondshapewanted$L
  return(list("L"=L,"U"=U))
}


#library(MAMS)
#testing against MAMS
#MAMStouse3=mams(K=4, J=3, alpha=0.025, power=0.9, r=1:3, r0=1:3, p=NULL, p0=NULL,ushape="triangular", lshape="triangular",delta=sqrt(2)*qnorm(0.65), delta0=sqrt(2)*qnorm(0.55), sd=1,sample.size = F)
#MAMStouse3


#ans=Boundfinder(r,WA=c(0,0,0,0),amax=20,alpha=0.025,tol = 0.00001)
#ans


#Total power
#the same correlation matrix as before. 
#the means the bit that needs to change.

meantotalpowergivenrun=function(givencomb,A,n,theta,sd)
{
  
  meangiven=c()
  
  for(i in 1:A)
  {
    givencombA=givencomb[i]
    meangivenA=sqrt(n[1:(givencombA)])*theta/(sd*sqrt(2))
    
    meangiven=c(meangiven,meangivenA)
  }
  
  return(meangiven)
  
}


totalpowerboundsgivenrun=function(L,U,givencomb,A)
{
  boundL=c()
  boundU=c()
  
  for(i in 1:A)
  {
    givencombA=givencomb[i]
    boundLgivenA=c(L[0:(givencombA-1)],U[givencombA])
    boundUgivenA=c(U[0:(givencombA-1)],Inf)
    boundL=c(boundL,boundLgivenA)
    boundU=c(boundU,boundUgivenA)
  }
  
  return(list("boundL"=boundL,"boundU"=boundU))
  
}

totalpower=function(r,n,theta,sd,WA,L,U)
{
  A=dim(r)[1]
  S=dim(r)[2]
  Allcombs=permutations(n = S,r=A,repeats.allowed = TRUE)
  LAllcombs=dim(Allcombs)[1]
  totalpowerbits=rep(NA,LAllcombs)
  
  CM=correlationmatrixFWER(r,WA) #total correlation matrix
  
  for(itotalpower in 1:LAllcombs)
  {
    givencomb=Allcombs[itotalpower,] #given combintaion for this run
    #print("givencomb")
    #print(givencomb)
    
    Boundsgivenrun=totalpowerboundsgivenrun(L,U,givencomb,A) #need to change this
    Ugiven=Boundsgivenrun$boundU
    Lgiven=Boundsgivenrun$boundL
    #print(Boundsgivenrun)
    #print(CM)
    CMgivenrun=correlationmatrixFWERgivenrun(givencomb,A,S,CM)
    
    meangivenrun=meantotalpowergivenrun(givencomb,A,n,theta,sd)
    meangivenrun
    #print(CMgivenrun)
    #should add if dim is 1 as well for 1 arm examples
    if(dim(CMgivenrun)[1]==1)
    {
      set.seed(1)
      totalpowerbits[itotalpower]=pmvnorm(lower=Lgiven , upper = Ugiven  ,mean = meangivenrun, sigma = 1)
      
    }
    else
    {
      set.seed(1)
      totalpowerbits[itotalpower]=pmvnorm(lower=Lgiven , upper = Ugiven  ,mean = meangivenrun, corr = CMgivenrun)
    }
  }
  return(sum(totalpowerbits))
}


simplenfindertotalpower=function(r,theta,sd,amax,nmax,alpha,beta,tol) #finds it when everystarts at ones
{
  WA=rep(0,dim(r)[1])
  simplebounds=Boundfinder(r,WA,amax,alpha,tol)
  L=simplebounds$L
  U=simplebounds$U
  r=r #/GCF(r)#first step is to reduce r to its simplest form #have not bothered with this
  cTpower=Inf#current total power
  un=2*nmax
  ln=0
  cn=(un+ln)/2
  count=0
  while( (cTpower>(1-beta+tol) | cTpower<(1-beta)) & (count <1000)) # remove issue of it getting stuck
  {
    count=count+1
    if(cTpower>(1-beta))
    {
      un=cn
      ln=ln
      cn=(un+ln)/2
      testn=cn*r[1,] #as it the same for every row in the code
      
      cTpower=totalpower(r=r,n=testn,theta=theta,sd=sd,WA=WA,L=L,U=U)
      #print(cTpower)
    }
    if(cTpower<(1-beta))
    {
      un=un
      ln=cn
      cn=(un+ln)/2
      testn=cn*r[1,] #as it the same for every row in the code
      cTpower=totalpower(r=r,n=testn,theta=theta,sd=sd,WA=WA,L=L,U=U)
      #print(cTpower)
    }
  }
  #print(testn)
  n=ceiling(cn)*r[1,]
  cTpower=totalpower(r=r,n=n,theta=theta,sd=sd,WA=WA,L=L,U=U)
  #print(cTpower)
  
  return(list("n"=n,"U"=U,"L"=L))
}


nfinderpowerwhensetadding=function(r,theta,sd,WA,amax,nmax,alpha,beta,tol)
{
  nnow=simplenfindertotalpower(r=r,theta,sd,amax,nmax,alpha,beta,tol)$n
  nnow=nnow-r[1,]
  A=dim(r)[1]
  S=dim(r)[2]
  
  ctotalpower=0
  while(ctotalpower<(1-beta))
  {
    nnow=nnow+r[1,]
    rnow=matrix(nnow,nrow = A,ncol=S,byrow=T)
    
    newbounds=Boundfinder(rnow,WA,amax,alpha,tol)
    L=newbounds$L
    U=newbounds$U
    ctotalpower=totalpower(r=rnow,n=nnow,theta=theta,sd=sd,WA=WA,L=L,U=U)
    #print(ctotalpower)
  }
    
 return(list("L"=L,"U"=U,"nnow"=nnow,"WA"=WA)) 
}

#based on PW do it up to adding after 150 patients

ResultsTPdifadding1S3A=ResultsTPdifadding2S3A=ResultsTPdifadding3S3A=vector(mode="list",length = 231)

ResultsTPdifadding1S4A=ResultsTPdifadding2S4A=ResultsTPdifadding3S4A=vector(mode="list",length = 231)

jobid=commandArgs(trailing=T)
jobnumber=as.numeric(jobid)
#78, 80 109 155 162
#jobnumber=78
for(WAsv in (jobnumber-1) ) #WA second value
{
  cWA=c(0,WAsv,2*WAsv)
  set.seed(1)
  r=matrix(c(1),nrow = 3,ncol=1,byrow=T)
  ResultsTPdifadding1S3A[[WAsv+1]]=nfinderpowerwhensetadding(r=r,theta = -log(0.69),sd = 1,WA = cWA,amax = 25,nmax = 1000,alpha = 0.05,beta = 0.2,tol = 0.00001)
  print("A")
  set.seed(1)
  r=matrix(c(1,2),nrow = 3,ncol=2,byrow=T)
  ResultsTPdifadding2S3A[[WAsv+1]]=nfinderpowerwhensetadding(r=r,theta = -log(0.69),sd = 1,WA = cWA,amax = 25,nmax = 1000,alpha = 0.05,beta = 0.2,tol = 0.00001)
  print("B")
  
  set.seed(1)
  r=matrix(c(1,2,3),nrow = 3,ncol=3,byrow=T)
  ResultsTPdifadding3S3A[[WAsv+1]]=nfinderpowerwhensetadding(r=r,theta = -log(0.69),sd = 1,WA = cWA,amax = 25,nmax = 1000,alpha = 0.05,beta = 0.2,tol = 0.00001)
  print("C")
  # 4 arm
  cWA=c(0,WAsv,2*WAsv,3*WAsv)
  set.seed(1)
  r=matrix(c(1),nrow = 4,ncol=1,byrow=T)
  ResultsTPdifadding1S4A[[WAsv+1]]=nfinderpowerwhensetadding(r=r,theta = -log(0.69),sd = 1,WA = cWA,amax = 25,nmax = 1000,alpha = 0.05,beta = 0.2,tol = 0.00001)
  print("D")
  set.seed(1)
  r=matrix(c(1,2),nrow = 4,ncol=2,byrow=T)
  ResultsTPdifadding2S4A[[WAsv+1]]=nfinderpowerwhensetadding(r=r,theta = -log(0.69),sd = 1,WA = cWA,amax = 25,nmax = 1000,alpha = 0.05,beta = 0.2,tol = 0.00001)
  print("E")
  
  set.seed(1)
  r=matrix(c(1,2,3),nrow = 4,ncol=3,byrow=T)
  ResultsTPdifadding3S4A[[WAsv+1]]=nfinderpowerwhensetadding(r=r,theta = -log(0.69),sd = 1,WA = cWA,amax = 25,nmax = 1000,alpha = 0.05,beta = 0.2,tol = 0.00001)
  print("F")
  print(WAsv)
}  

ResultsTP=list("ResultsTPdifadding1S3A"=ResultsTPdifadding1S3A,"ResultsTPdifadding2S3A"=ResultsTPdifadding2S3A
                ,"ResultsTPdifadding3S3A"=ResultsTPdifadding3S3A, "ResultsTPdifadding1S4A"=ResultsTPdifadding1S4A,
                "ResultsTPdifadding2S4A"=ResultsTPdifadding2S4A,"ResultsTPdifadding3S4A"=ResultsTPdifadding3S4A)


name1=paste("ResultsTP",jobnumber,"RData",sep = ".")
save(ResultsTP,file=name1)
