# Supplementary material for: A Preplanned Multi‐Stage Platform Trial for Discovering Multiple Superior Treatments With Control of FWER and Power
Source: Biom J. 2024 Dec 22;67(1):e70025. doi: 10.1002/bimj.70025 (PMC11664203; doi:10.1002/bimj.70025)
Supplement: Supplementary file 1 — Supporting Information [file BIMJ-67-e70025-s001.zip › Code supplement/Table3/Part2CP.R]

ResultsTPfull=list("ResultsTPdifadding1S3A"=vector(mode = "list",231),
                    "ResultsTPdifadding2S3A"=vector(mode = "list",231),
                    "ResultsTPdifadding3S3A"=vector(mode = "list",231),
                    "ResultsTPdifadding1S4A"=vector(mode = "list",231),
                    "ResultsTPdifadding2S4A"=vector(mode = "list",231),
                    "ResultsTPdifadding3S4A"=vector(mode = "list",231))

maxeachrunTP=list("maxeachrunTP1S3A"=rep(NA,231),
                   "maxeachrunTP2S3A"=rep(NA,231),
                   "maxeachrunTP3S3A"=rep(NA,231),
                   "maxeachrunTP1S4A"=rep(NA,231),
                   "maxeachrunTP2S4A"=rep(NA,231),
                   "maxeachrunTP3S4A"=rep(NA,231))

for(WAsv in 1:231) #WA second value
{
  name1=paste("ResultsTP",WAsv,"RData",sep = ".")
  load(file = name1)
  
  ResultsTPfull$ResultsTPdifadding1S3A[[WAsv]]=ResultsTP$ResultsTPdifadding1S3A[[WAsv]]
  
  maxeachrunTP$maxeachrunTP1S3A[WAsv]=max(ResultsTP$ResultsTPdifadding1S3A[[WAsv]]$nnow[1])*4
    + max(ResultsTP$ResultsTPdifadding1S3A[[WAsv]]$WA)
  
  ResultsTPfull$ResultsTPdifadding2S3A[[WAsv]]=ResultsTP$ResultsTPdifadding2S3A[[WAsv]]
  
  maxeachrunTP$maxeachrunTP2S3A[WAsv]=max(ResultsTP$ResultsTPdifadding2S3A[[WAsv]]$nnow[1])*4
  + max(ResultsTP$ResultsTPdifadding2S3A[[WAsv]]$WA)
  
  ResultsTPfull$ResultsTPdifadding3S3A[[WAsv]]=ResultsTP$ResultsTPdifadding3S3A[[WAsv]]
  
  maxeachrunTP$maxeachrunTP3S3A[WAsv]=max(ResultsTP$ResultsTPdifadding3S3A[[WAsv]]$nnow[1])*4
  + max(ResultsTP$ResultsTPdifadding3S3A[[WAsv]]$WA)
  
  ResultsTPfull$ResultsTPdifadding1S4A[[WAsv]]=ResultsTP$ResultsTPdifadding1S4A[[WAsv]]
  
  maxeachrunTP$maxeachrunTP1S4A[WAsv]=max(ResultsTP$ResultsTPdifadding1S4A[[WAsv]]$nnow[1])*5
  + max(ResultsTP$ResultsTPdifadding1S4A[[WAsv]]$WA)
  
  ResultsTPfull$ResultsTPdifadding2S4A[[WAsv]]=ResultsTP$ResultsTPdifadding2S4A[[WAsv]]
  
  maxeachrunTP$maxeachrunTP2S4A[WAsv]=max(ResultsTP$ResultsTPdifadding2S4A[[WAsv]]$nnow[1])*5
  + max(ResultsTP$ResultsTPdifadding2S4A[[WAsv]]$WA)
  
  ResultsTPfull$ResultsTPdifadding3S4A[[WAsv]]=ResultsTP$ResultsTPdifadding3S4A[[WAsv]]
  
  maxeachrunTP$maxeachrunTP3S4A[WAsv]=max(ResultsTP$ResultsTPdifadding3S4A[[WAsv]]$nnow[1])*5
  + max(ResultsTP$ResultsTPdifadding3S4A[[WAsv]]$WA)
  
  
  print(WAsv)
}
ResultsTP=ResultsTPfull
save(ResultsTP,file="ResultsTP.RData")


save(maxeachrunTP,file="maxeachrunTP.RData")
