# Supplementary material for: A Preplanned Multi‐Stage Platform Trial for Discovering Multiple Superior Treatments With Control of FWER and Power
Source: Biom J. 2024 Dec 22;67(1):e70025. doi: 10.1002/bimj.70025 (PMC11664203; doi:10.1002/bimj.70025)
Supplement: Supplementary file 1 — Supporting Information [file BIMJ-67-e70025-s001.zip › Code supplement/Table3/Part2PWP.R]

ResultsPWPfull=list("ResultsPWPdifadding1S3A"=vector(mode = "list",231),
                   "ResultsPWPdifadding2S3A"=vector(mode = "list",231),
                   "ResultsPWPdifadding3S3A"=vector(mode = "list",231),
                   "ResultsPWPdifadding1S4A"=vector(mode = "list",231),
                   "ResultsPWPdifadding2S4A"=vector(mode = "list",231),
                   "ResultsPWPdifadding3S4A"=vector(mode = "list",231))

maxeachrunPWP=list("maxeachrunPWP1S3A"=rep(NA,231),
                  "maxeachrunPWP2S3A"=rep(NA,231),
                  "maxeachrunPWP3S3A"=rep(NA,231),
                  "maxeachrunPWP1S4A"=rep(NA,231),
                  "maxeachrunPWP2S4A"=rep(NA,231),
                  "maxeachrunPWP3S4A"=rep(NA,231))

for(WAsv in 1:231) #WA second value
{
  name1=paste("ResultsPWP",WAsv,"RData",sep = ".")
  load(file = name1)
  
  ResultsPWPfull$ResultsPWPdifadding1S3A[[WAsv]]=ResultsPWP$ResultsPWPdifadding1S3A[[WAsv]]
  
  maxeachrunPWP$maxeachrunPWP1S3A[WAsv]=max(ResultsPWP$ResultsPWPdifadding1S3A[[WAsv]]$nnow[1])*4
  + max(ResultsPWP$ResultsPWPdifadding1S3A[[WAsv]]$WA)
  
  ResultsPWPfull$ResultsPWPdifadding2S3A[[WAsv]]=ResultsPWP$ResultsPWPdifadding2S3A[[WAsv]]
  
  maxeachrunPWP$maxeachrunPWP2S3A[WAsv]=max(ResultsPWP$ResultsPWPdifadding2S3A[[WAsv]]$nnow[1])*4
  + max(ResultsPWP$ResultsPWPdifadding2S3A[[WAsv]]$WA)
  
  ResultsPWPfull$ResultsPWPdifadding3S3A[[WAsv]]=ResultsPWP$ResultsPWPdifadding3S3A[[WAsv]]
  
  maxeachrunPWP$maxeachrunPWP3S3A[WAsv]=max(ResultsPWP$ResultsPWPdifadding3S3A[[WAsv]]$nnow[1])*4
  + max(ResultsPWP$ResultsPWPdifadding3S3A[[WAsv]]$WA)
  
  ResultsPWPfull$ResultsPWPdifadding1S4A[[WAsv]]=ResultsPWP$ResultsPWPdifadding1S4A[[WAsv]]
  
  maxeachrunPWP$maxeachrunPWP1S4A[WAsv]=max(ResultsPWP$ResultsPWPdifadding1S4A[[WAsv]]$nnow[1])*5
  + max(ResultsPWP$ResultsPWPdifadding1S4A[[WAsv]]$WA)
  
  ResultsPWPfull$ResultsPWPdifadding2S4A[[WAsv]]=ResultsPWP$ResultsPWPdifadding2S4A[[WAsv]]
  
  maxeachrunPWP$maxeachrunPWP2S4A[WAsv]=max(ResultsPWP$ResultsPWPdifadding2S4A[[WAsv]]$nnow[1])*5
  + max(ResultsPWP$ResultsPWPdifadding2S4A[[WAsv]]$WA)
  
  ResultsPWPfull$ResultsPWPdifadding3S4A[[WAsv]]=ResultsPWP$ResultsPWPdifadding3S4A[[WAsv]]
  
  maxeachrunPWP$maxeachrunPWP3S4A[WAsv]=max(ResultsPWP$ResultsPWPdifadding3S4A[[WAsv]]$nnow[1])*5
  + max(ResultsPWP$ResultsPWPdifadding3S4A[[WAsv]]$WA)
  
  print(WAsv)
}
ResultsPWP=ResultsPWPfull
save(ResultsPWP,file="ResultsPWP.RData")


save(maxeachrunPWP,file="maxeachrunPWP.RData")
