# Supplementary material for: A Preplanned Multi‐Stage Platform Trial for Discovering Multiple Superior Treatments With Control of FWER and Power
Source: Biom J. 2024 Dec 22;67(1):e70025. doi: 10.1002/bimj.70025 (PMC11664203; doi:10.1002/bimj.70025)
Supplement: Supplementary file 1 — Supporting Information [file BIMJ-67-e70025-s001.zip › Code supplement/Table3/Read me - Table 3.txt]

Read me - Table 3
In this document the code is provided to find table 3.
Use the following code in the order given (if they are the same number they can be run in any order). If you are interested in a different number of stages, arms, or thetas please just change the number of arms and stages and thetas in the code.
This code needs to be run across multiple cores for each possible time the treatment is added (so a supercomputer will be required)


Part1a - Complete results for separate trials
Part1bPWP - Sample size and boundaries for pairwise power design 
Part1bCP - Sample size and boundaries for conjunctive power design
Part2PWP - Creates a single file of results for pairwise power and finds max sample size
Part2CP - Creates a single file of results for conjunctive power and finds max sample size 
Part3PWP - Expected sample size for pairwise power design 
Part3CP - Expected sample size for conjunctive power design
Part4PWP - Creates a single file of results for expected sample size for pairwise power design
Part4CP - Creates a single file of results for expected sample size for conjunctive power
